# Supplementary material for: Application of ecosystem-specific reference databases for increased taxonomic resolution in soil microbial profiling
Source: Front Microbiol. 2022 Nov 3;13:942396. doi: 10.3389/fmicb.2022.942396 (PMC9669317; doi:10.3389/fmicb.2022.942396)
Supplement: Supplementary file 3 [file Data_Sheet_3.XLSX]

## Sheet: Hv
ASV	baseMean	log2FoldChange	lfcSE	stat	pvalue	padj	Kingdom	Phylum	Class	Order	Family	Genus	Species
ASV324	20.2665	21.4673	3.46285	6.19931	5.67128e-10	7.04751e-07	Bacteria	Bacteroidota	Bacteroidia	Bacteroidales	Paludibacteraceae	Paludibacter	AsCoM_s_6232
ASV541	175.593	11.2394	2.16322	5.19568	2.03972e-07	7.60408e-05	Bacteria	Firmicutes	Negativicutes	Veillonellales-Selenomonadales	Sporomusaceae	Pelosinus	AsCoM_s_10768
ASV35	102.134	10.4586	1.56628	6.67732	2.4335e-11	5.44326e-08	Bacteria	Firmicutes	Clostridia	Clostridiales	Clostridiaceae	Clostridium_sensu_stricto_1	NA
ASV2050	90.1868	10.2768	2.00509	5.12539	2.96926e-07	0.000103776	Bacteria	Proteobacteria	Alphaproteobacteria	Rhodospirillales	Magnetospirillaceae	Magnetospirillum	AsCoM_s_10529
ASV306	257.009	9.15121	1.97662	4.62972	3.66156e-06	0.000650015	Bacteria	Proteobacteria	Gammaproteobacteria	Burkholderiales	NA	NA	NA
ASV3616	39.5235	9.08595	2.118	4.28986	1.78783e-05	0.00207771	Bacteria	Proteobacteria	Alphaproteobacteria	Rhodospirillales	Magnetospirillaceae	Magnetospirillum	AsCoM_s_10529
ASV761	71.4544	8.97962	1.77859	5.04873	4.4475e-07	0.000138169	Bacteria	Firmicutes	Negativicutes	Veillonellales-Selenomonadales	Sporomusaceae	Pelosinus	NA
ASV1016	130.348	8.55129	1.7989	4.75362	1.99807e-06	0.000399043	Bacteria	Proteobacteria	Alphaproteobacteria	Rhodospirillales	Magnetospirillaceae	Magnetospirillum	AsCoM_s_10529
ASV4417	26.6902	8.52335	1.49204	5.71256	1.11289e-08	6.91474e-06	Bacteria	Proteobacteria	Alphaproteobacteria	Sphingomonadales	Sphingomonadaceae	Sphingomonas	NA
ASV157	219.495	8.50231	1.39753	6.08382	1.17352e-09	1.09372e-06	Bacteria	Proteobacteria	Gammaproteobacteria	Burkholderiales	Burkholderiaceae	NA	NA
ASV29	1014.32	8.41567	1.09345	7.6964	1.3995e-14	3.913e-11	Bacteria	Proteobacteria	Gammaproteobacteria	Burkholderiales	Burkholderiaceae	NA	NA
ASV4094	24.4102	8.39511	2.16203	3.88298	0.000103185	0.00806965	Bacteria	Firmicutes	Negativicutes	Veillonellales-Selenomonadales	Sporomusaceae	Pelosinus	NA
ASV913	42.1589	8.21594	1.91598	4.28811	1.80202e-05	0.00207771	Bacteria	Firmicutes	NA	NA	NA	NA	NA
ASV9	445.829	8.17422	1.06164	7.69963	1.36464e-14	3.913e-11	Bacteria	Firmicutes	Clostridia	Clostridiales	Clostridiaceae	Clostridium_sensu_stricto_1	NA
ASV4702	17.6088	7.92363	2.07293	3.82244	0.000132139	0.00917918	Bacteria	Bdellovibrionota	NA	NA	NA	NA	NA
ASV3760	17.5041	7.91468	2.05662	3.84839	0.000118898	0.00861389	Bacteria	Firmicutes	Clostridia	Peptostreptococcales-Tissierellales	Anaerovoracaceae	Anaerovorax	NA
ASV191	633.607	7.89385	1.40721	5.60956	2.02841e-08	1.13429e-05	Bacteria	Proteobacteria	Alphaproteobacteria	Rhodospirillales	Magnetospirillaceae	Magnetospirillum	AsCoM_s_10529
ASV2636	16.5194	7.83604	1.53546	5.1034	3.33612e-07	0.000113064	Bacteria	Proteobacteria	Alphaproteobacteria	Caulobacterales	Caulobacteraceae	Asticcacaulis	NA
ASV1006	15.693	7.75722	1.75492	4.42026	9.85829e-06	0.00139563	Bacteria	Bdellovibrionota	Bdellovibrionia	Bacteriovoracales	Bacteriovoracaceae	Peredibacter	AsCoM_s_13948
ASV2126	23.3099	7.35688	1.91217	3.84739	0.000119381	0.00861389	Bacteria	Bacteroidota	Bacteroidia	Flavobacteriales	Flavobacteriaceae	Flavobacterium	NA
ASV5988	21.8237	7.25331	1.67831	4.32181	1.54758e-05	0.00187815	Bacteria	Proteobacteria	Gammaproteobacteria	Burkholderiales	Rhodocyclaceae	Dechloromonas	NA
ASV589	77.8216	6.98995	1.58028	4.42322	9.72404e-06	0.00139428	Bacteria	Bacteroidota	Bacteroidia	Bacteroidales	Paludibacteraceae	Paludibacter	AsCoM_s_6232
ASV1863	17.5939	6.9528	1.4936	4.65505	3.239e-06	0.000593852	Bacteria	Firmicutes	Negativicutes	Veillonellales-Selenomonadales	Sporomusaceae	Pelosinus	AsCoM_s_10768
ASV7736	17.723	6.94937	1.76034	3.94773	7.88947e-05	0.00648793	Bacteria	Firmicutes	Clostridia	Oscillospirales	Hungateiclostridiaceae	NA	NA
ASV50	1768.02	6.93261	1.13533	6.10626	1.01993e-09	1.037e-06	Bacteria	Firmicutes	Negativicutes	Veillonellales-Selenomonadales	Sporomusaceae	Pelosinus	NA
ASV2245	17.1606	6.89696	1.5816	4.36076	1.29614e-05	0.00166621	Bacteria	Bacteroidota	Bacteroidia	Flavobacteriales	Flavobacteriaceae	Flavobacterium	NA
ASV5404	8.57137	6.88264	1.75056	3.93167	8.43563e-05	0.00683653	Bacteria	Bacteroidota	Bacteroidia	Flavobacteriales	Flavobacteriaceae	Flavobacterium	NA
ASV10984	8.49946	6.88155	1.78143	3.86293	0.000112034	0.00840934	Bacteria	Planctomycetota	vadinHA49	AsCoM_o_2335	AsCoM_f_2335	NA	NA
ASV12078	7.53066	6.70092	1.5042	4.4548	8.39724e-06	0.00132274	Bacteria	NA	NA	NA	NA	NA	NA
ASV57	547.082	6.69146	0.84806	7.89031	3.01441e-15	3.37131e-11	Bacteria	Firmicutes	Clostridia	Clostridiales	Clostridiaceae	Clostridium_sensu_stricto_1	NA
ASV1697	65.2647	6.68796	1.36224	4.90952	9.13003e-07	0.000232069	Bacteria	Firmicutes	Clostridia	Lachnospirales	Lachnospiraceae	NA	NA
ASV1679	106.54	6.64099	1.33402	4.97817	6.41889e-07	0.000179178	Bacteria	Proteobacteria	Gammaproteobacteria	Burkholderiales	Rhodocyclaceae	Dechloromonas	NA
ASV3272	13.2059	6.54174	1.72162	3.79975	0.000144841	0.00975847	Bacteria	Firmicutes	Negativicutes	Veillonellales-Selenomonadales	Sporomusaceae	Pelosinus	AsCoM_s_10768
ASV113	265.371	6.5205	1.38381	4.71199	2.45309e-06	0.000465006	Bacteria	Bacteroidota	Bacteroidia	Bacteroidales	Paludibacteraceae	Paludibacter	AsCoM_s_6232
ASV295	365.632	6.50672	1.10938	5.86519	4.48605e-09	3.58372e-06	Bacteria	Firmicutes	Negativicutes	Veillonellales-Selenomonadales	Sporomusaceae	Pelosinus	NA
ASV967	6.10413	6.39725	1.63131	3.92155	8.79822e-05	0.00707908	Bacteria	Firmicutes	Clostridia	Lachnospirales	Lachnospiraceae	Mobilitalea	NA
ASV199	125.47	6.37728	1.22195	5.21896	1.79933e-07	6.93921e-05	Bacteria	Bacteroidota	Bacteroidia	Flavobacteriales	Flavobacteriaceae	Flavobacterium	NA
ASV1749	11.7854	6.35554	1.54739	4.10727	4.00363e-05	0.00382706	Bacteria	Proteobacteria	Alphaproteobacteria	Caulobacterales	Caulobacteraceae	Caulobacter	AsCoM_s_1702
ASV215	24.2547	6.32291	1.57	4.02732	5.6416e-05	0.00491233	Bacteria	Firmicutes	Clostridia	Lachnospirales	Lachnospiraceae	Mobilitalea	NA
ASV1388	103.222	6.31199	1.32374	4.76832	1.85771e-06	0.000377757	Bacteria	Firmicutes	Clostridia	Lachnospirales	Lachnospiraceae	Mobilitalea	NA
ASV13148	5.70248	6.2952	1.51702	4.1497	3.3291e-05	0.00338028	Bacteria	Proteobacteria	Alphaproteobacteria	Sphingomonadales	Sphingomonadaceae	Sphingomonas	NA
ASV593	45.4722	6.22555	1.23153	5.05512	4.30124e-07	0.000138169	Bacteria	Proteobacteria	Gammaproteobacteria	Burkholderiales	Comamonadaceae	NA	NA
ASV92	208.661	6.22359	1.08252	5.74919	8.96709e-09	5.89929e-06	Bacteria	Proteobacteria	Gammaproteobacteria	Burkholderiales	Comamonadaceae	NA	NA
ASV95	100.449	6.18328	1.41693	4.36387	1.27782e-05	0.00166176	Bacteria	Firmicutes	Clostridia	Clostridiales	Clostridiaceae	NA	NA
ASV1691	9.9671	6.12684	1.59243	3.84749	0.000119334	0.00861389	Bacteria	Bacteroidota	Bacteroidia	Flavobacteriales	Flavobacteriaceae	Flavobacterium	NA
ASV311	124.592	6.07581	0.786003	7.73001	1.07537e-14	3.913e-11	Bacteria	Firmicutes	Clostridia	Clostridiales	Clostridiaceae	Clostridium_sensu_stricto_1	NA
ASV6029	4.87358	6.06999	1.57658	3.8501	0.00011807	0.00861389	Bacteria	Proteobacteria	Alphaproteobacteria	Azospirillales	Azospirillaceae	Azospirillum	AsCoM_s_6108
ASV4112	9.55545	6.05124	1.46636	4.12672	3.67973e-05	0.00364196	Bacteria	Proteobacteria	Gammaproteobacteria	NA	NA	NA	NA
ASV4023	4.73239	6.02534	1.55426	3.87666	0.0001059	0.0081682	Bacteria	Proteobacteria	Gammaproteobacteria	Burkholderiales	Oxalobacteraceae	NA	NA
ASV4465	4.72388	6.01369	1.5675	3.83649	0.000124808	0.0088345	Bacteria	Armatimonadota	Fimbriimonadia	Fimbriimonadales	Fimbriimonadaceae	Fimbriimonas	AsCoM_s_5235
ASV15077	4.66544	6.00931	1.55132	3.87367	0.000107207	0.00821234	Bacteria	Patescibacteria	Saccharimonadia	Saccharimonadales	AsCoM_f_8092	AsCoM_g_8092	AsCoM_s_14519
ASV3840	48.9819	5.94855	1.27773	4.65557	3.23086e-06	0.000593852	Bacteria	Firmicutes	Clostridia	Oscillospirales	Hungateiclostridiaceae	NA	NA
ASV12325	8.80561	5.94553	1.44419	4.11685	3.84079e-05	0.00373525	Bacteria	Proteobacteria	Alphaproteobacteria	Rhodospirillales	AsCoM_f_6606	AsCoM_g_13739	AsCoM_s_13739
ASV799	161.923	5.84103	1.07681	5.42441	5.81469e-08	3.09674e-05	Bacteria	Firmicutes	Clostridia	Oscillospirales	Hungateiclostridiaceae	Ruminiclostridium	AsCoM_s_2194
ASV4468	27.9085	5.75906	1.31161	4.39084	1.12913e-05	0.00153671	Bacteria	Firmicutes	Clostridia	Lachnospirales	Lachnospiraceae	Mobilitalea	NA
ASV1128	85.1891	5.75009	1.29215	4.45	8.58701e-06	0.00133385	Bacteria	Myxococcota	Polyangia	Polyangiales	BIrii41	AsCoM_g_2299	AsCoM_s_2299
ASV5320	21.4644	5.74179	1.41489	4.05813	4.94673e-05	0.00442594	Bacteria	Firmicutes	Clostridia	Lachnospirales	Lachnospiraceae	NA	NA
ASV3692	7.24518	5.66573	1.47135	3.85071	0.000117777	0.00861389	Bacteria	Proteobacteria	Alphaproteobacteria	Paracaedibacterales	Paracaedibacteraceae	Ca_Paracaedibacter	AsCoM_s_1514
ASV1861	66.4397	5.64443	1.12121	5.03423	4.79773e-07	0.000141205	Bacteria	Proteobacteria	Gammaproteobacteria	Salinisphaerales	Solimonadaceae	Hydrocarboniphaga	AsCoM_s_447
ASV988	33.6708	5.4402	1.25682	4.32854	1.501e-05	0.00184475	Bacteria	Bacteroidota	Bacteroidia	Flavobacteriales	Flavobacteriaceae	Flavobacterium	NA
ASV287	197.869	5.43473	1.11272	4.88419	1.03853e-06	0.00025811	Bacteria	Myxococcota	Polyangia	Polyangiales	BIrii41	AsCoM_g_2299	NA
ASV8684	10.777	5.40805	1.40669	3.84451	0.000120792	0.00865988	Bacteria	Firmicutes	Clostridia	Lachnospirales	Lachnospiraceae	NA	NA
ASV6018	10.1737	5.31763	1.31983	4.02903	5.60079e-05	0.00491233	Bacteria	NA	NA	NA	NA	NA	NA
ASV1221	50.7466	5.24514	1.10467	4.74814	2.053e-06	0.00040282	Bacteria	Myxococcota	Polyangia	Polyangiales	BIrii41	AsCoM_g_2299	NA
ASV320	428.676	5.16578	0.973322	5.30736	1.11222e-07	5.18292e-05	Bacteria	Firmicutes	Negativicutes	Veillonellales-Selenomonadales	Sporomusaceae	Pelosinus	AsCoM_s_11809
ASV4224	17.7507	5.11936	1.11421	4.59461	4.33566e-06	0.000746001	Bacteria	Bacteroidota	Kapabacteria	Kapabacteriales	AsCoM_f_16832	AsCoM_g_16832	AsCoM_s_16832
ASV53	2095.2	5.11294	1.06703	4.79174	1.65344e-06	0.000360087	Bacteria	Firmicutes	Negativicutes	Veillonellales-Selenomonadales	Sporomusaceae	Pelosinus	AsCoM_s_11809
ASV3360	35.5853	5.11287	1.26987	4.0263	5.66605e-05	0.00491233	Bacteria	Firmicutes	Clostridia	Oscillospirales	Hungateiclostridiaceae	Ruminiclostridium	AsCoM_s_2194
ASV644	34.3216	5.09556	1.25535	4.05906	4.92705e-05	0.00442594	Bacteria	Bacteroidota	Bacteroidia	Flavobacteriales	Flavobacteriaceae	Flavobacterium	NA
ASV1435	9.27603	5.0826	1.31794	3.85647	0.000115036	0.00857705	Bacteria	Proteobacteria	Alphaproteobacteria	Azospirillales	Azospirillaceae	Azospirillum	AsCoM_s_6108
ASV818	88.5233	5.06216	0.878613	5.76154	8.33508e-09	5.82622e-06	Bacteria	Proteobacteria	Gammaproteobacteria	Pseudomonadales	Cellvibrionaceae	Cellvibrio	NA
ASV2790	11.9111	4.97453	1.18717	4.19024	2.78662e-05	0.00296815	Bacteria	Proteobacteria	Alphaproteobacteria	Rhizobiales	Devosiaceae	Devosia	NA
ASV233	57.6304	4.9648	1.00498	4.94021	7.80403e-07	0.00020781	Bacteria	Bacteroidota	Bacteroidia	Flavobacteriales	Flavobacteriaceae	Flavobacterium	NA
ASV2875	20.4422	4.96255	1.03927	4.77502	1.79693e-06	0.000372165	Bacteria	Fibrobacterota	Fibrobacteria	Fibrobacterales	Fibrobacteraceae	AsCoM_g_2600	NA
ASV2176	19.5731	4.95626	1.09179	4.53957	5.63685e-06	0.000927097	Bacteria	Proteobacteria	Alphaproteobacteria	Caulobacterales	Caulobacteraceae	Asticcacaulis	AsCoM_s_13211
ASV1993	26.8547	4.954	1.0344	4.78923	1.67423e-06	0.000360087	Bacteria	Proteobacteria	Gammaproteobacteria	AsCoM_o_1360	AsCoM_f_5297	NA	NA
ASV1099	53.6645	4.94142	1.21548	4.06541	4.79477e-05	0.00438027	Bacteria	Verrucomicrobiota	Verrucomicrobiae	Pedosphaerales	Pedosphaeraceae	NA	NA
ASV156	101.907	4.89462	0.819648	5.97161	2.34917e-09	2.02101e-06	Bacteria	Proteobacteria	Gammaproteobacteria	Burkholderiales	Comamonadaceae	NA	NA
ASV1176	36.5192	4.87587	1.10422	4.41566	1.00704e-05	0.00140051	Bacteria	Bacteroidota	Bacteroidia	Chitinophagales	AsCoM_f_15145	AsCoM_g_15145	AsCoM_s_16316
ASV1933	16.016	4.85298	1.22773	3.95281	7.72386e-05	0.00644654	Bacteria	Proteobacteria	Alphaproteobacteria	Rhizobiales	Rhizobiaceae	Allorhizobium-Neorhizobium-Pararhizobium-Rhizobium	AsCoM_s_378
ASV943	25.9516	4.79703	1.18028	4.06432	4.81736e-05	0.00438027	Bacteria	Proteobacteria	Alphaproteobacteria	Caulobacterales	Caulobacteraceae	Asticcacaulis	Asticcacaulis_benevestitus
ASV5	134.511	4.79402	1.21541	3.94437	8.00114e-05	0.00653174	Bacteria	Proteobacteria	Alphaproteobacteria	Rhizobiales	Rhizobiaceae	Allorhizobium-Neorhizobium-Pararhizobium-Rhizobium	NA
ASV508	81.9621	4.78355	0.754378	6.34104	2.28212e-10	3.64618e-07	Bacteria	Proteobacteria	Alphaproteobacteria	Caulobacterales	Caulobacteraceae	Asticcacaulis	NA
ASV63	144.045	4.77239	0.761672	6.26568	3.71202e-10	5.1894e-07	Bacteria	Proteobacteria	Gammaproteobacteria	Burkholderiales	Oxalobacteraceae	NA	NA
ASV772	26.7173	4.7369	1.06624	4.44263	8.88639e-06	0.00134305	Bacteria	Proteobacteria	Gammaproteobacteria	Burkholderiales	Comamonadaceae	AsCoM_g_1160	AsCoM_s_4234
ASV568	10.8241	4.71676	1.22051	3.86458	0.000111282	0.00840934	Bacteria	Firmicutes	Clostridia	Lachnospirales	Lachnospiraceae	NA	NA
ASV3200	45.6694	4.71334	1.21979	3.86406	0.000111517	0.00840934	Bacteria	Proteobacteria	Gammaproteobacteria	Burkholderiales	Oxalobacteraceae	NA	NA
ASV1766	72.3731	4.71276	1.23755	3.80814	0.000140018	0.00949071	Bacteria	Proteobacteria	Alphaproteobacteria	Sphingomonadales	Sphingomonadaceae	Sphingomonas	NA
ASV5784	17.1412	4.70457	1.18447	3.9719	7.13028e-05	0.00599587	Bacteria	Proteobacteria	Alphaproteobacteria	Sphingomonadales	Sphingomonadaceae	Sphingomonas	NA
ASV1	537.087	4.68665	1.05783	4.43045	9.40367e-06	0.00136585	Bacteria	Proteobacteria	Alphaproteobacteria	Rhizobiales	Rhizobiaceae	Allorhizobium-Neorhizobium-Pararhizobium-Rhizobium	NA
ASV2645	23.3869	4.68236	1.10712	4.22933	2.34387e-05	0.00256998	Bacteria	Proteobacteria	Alphaproteobacteria	Sphingomonadales	Sphingomonadaceae	Sphingomonas	AsCoM_s_11253
ASV852	25.2385	4.6596	0.984487	4.73302	2.21203e-06	0.00042654	Bacteria	Proteobacteria	Gammaproteobacteria	Burkholderiales	Comamonadaceae	NA	NA
ASV5544	16.5101	4.59149	1.03469	4.43753	9.0996e-06	0.00135693	Bacteria	Firmicutes	Clostridia	Lachnospirales	Lachnospiraceae	NA	NA
ASV748	34.7808	4.56476	1.11993	4.07593	4.58312e-05	0.00426671	Bacteria	Proteobacteria	Gammaproteobacteria	Burkholderiales	Oxalobacteraceae	NA	NA
ASV1470	32.831	4.54634	0.858039	5.29852	1.16743e-07	5.22262e-05	Bacteria	Bacteroidota	Bacteroidia	Sphingobacteriales	NS11-12_marine_group	AsCoM_g_15188	AsCoM_s_15188
ASV3728	9.07646	4.48141	1.17413	3.8168	0.000135193	0.00927609	Bacteria	Proteobacteria	Gammaproteobacteria	Burkholderiales	Oxalobacteraceae	NA	NA
ASV60	64.9675	4.43443	1.06907	4.14793	3.35489e-05	0.00338028	Bacteria	Firmicutes	Clostridia	Clostridiales	Clostridiaceae	Clostridium_sensu_stricto_1	NA
ASV5153	11.4119	4.4178	1.11161	3.97425	7.06023e-05	0.00598194	Bacteria	Proteobacteria	Gammaproteobacteria	Burkholderiales	Rhodocyclaceae	NA	NA
ASV3860	29.4749	4.38306	1.01172	4.33227	1.47581e-05	0.00183395	Bacteria	NA	NA	NA	NA	NA	NA
ASV34	1980.18	4.33182	0.806541	5.37087	7.83597e-08	3.81239e-05	Bacteria	Proteobacteria	Gammaproteobacteria	Burkholderiales	Rhodocyclaceae	Dechloromonas	Dechloromonas_hortensis
ASV8981	10.6386	4.31887	1.10769	3.899	9.659e-05	0.00760748	Bacteria	Proteobacteria	Alphaproteobacteria	Sphingomonadales	Sphingomonadaceae	NA	NA
ASV43	262.036	4.3119	0.970038	4.44509	8.7856e-06	0.00134305	Bacteria	Bacteroidota	Bacteroidia	Flavobacteriales	Flavobacteriaceae	Flavobacterium	NA
ASV3988	35.4658	4.27816	1.02378	4.17878	2.93073e-05	0.00303494	Bacteria	Proteobacteria	Gammaproteobacteria	Burkholderiales	Rhodocyclaceae	NA	NA
ASV2489	23.176	4.26917	0.867714	4.92002	8.6537e-07	0.000225077	Bacteria	Proteobacteria	Gammaproteobacteria	Burkholderiales	Rhodocyclaceae	NA	NA
ASV3619	21.3149	4.26873	0.993812	4.2953	1.74454e-05	0.00207564	Bacteria	Firmicutes	Clostridia	Clostridiales	Caloramatoraceae	Fonticella	AsCoM_s_15834
ASV641	54.3351	4.22715	0.733334	5.76429	8.20034e-09	5.82622e-06	Bacteria	Proteobacteria	Alphaproteobacteria	Rhizobiales	Rhizobiaceae	Allorhizobium-Neorhizobium-Pararhizobium-Rhizobium	NA
ASV382	31.7192	4.21554	0.968062	4.35461	1.33302e-05	0.00169415	Bacteria	Proteobacteria	Gammaproteobacteria	Burkholderiales	Oxalobacteraceae	NA	NA
ASV331	89.7659	4.18763	0.86221	4.85686	1.19261e-06	0.00028379	Bacteria	Proteobacteria	Gammaproteobacteria	Burkholderiales	Comamonadaceae	AsCoM_g_222	AsCoM_s_612
ASV664	42.2439	4.165	0.855612	4.86786	1.12813e-06	0.000274283	Bacteria	Proteobacteria	Alphaproteobacteria	Caulobacterales	Caulobacteraceae	Asticcacaulis	NA
ASV206	418.169	4.13773	0.831922	4.9737	6.56859e-07	0.000179178	Bacteria	Proteobacteria	Gammaproteobacteria	Burkholderiales	Rhodocyclaceae	Dechloromonas	Dechloromonas_hortensis
ASV135	281.68	4.12829	0.636859	6.48227	9.03527e-11	1.68417e-07	Bacteria	Proteobacteria	Gammaproteobacteria	Burkholderiales	Oxalobacteraceae	NA	NA
ASV1732	25.3806	4.10992	0.931089	4.4141	1.01432e-05	0.00140051	Bacteria	Proteobacteria	Alphaproteobacteria	Rhizobiales	Rhizobiaceae	Allorhizobium-Neorhizobium-Pararhizobium-Rhizobium	NA
ASV1609	14.2633	4.10413	0.979415	4.19039	2.78481e-05	0.00296815	Bacteria	Proteobacteria	Alphaproteobacteria	Rhodobacterales	Rhodobacteraceae	NA	NA
ASV3484	13.3254	4.08226	1.01189	4.03431	5.47634e-05	0.0048609	Bacteria	Bdellovibrionota	Bdellovibrionia	Bacteriovoracales	Bacteriovoracaceae	Peredibacter	NA
ASV698	46.7107	4.04307	0.989656	4.08533	4.40145e-05	0.00417168	Bacteria	Proteobacteria	Gammaproteobacteria	Burkholderiales	Comamonadaceae	NA	NA
ASV141	224.18	4.00913	0.974649	4.11341	3.89863e-05	0.00375882	Bacteria	Proteobacteria	Gammaproteobacteria	Burkholderiales	Comamonadaceae	Pelomonas	NA
ASV1853	10.7572	3.99135	0.979651	4.07426	4.61616e-05	0.00426671	Bacteria	Verrucomicrobiota	Verrucomicrobiae	Pedosphaerales	Pedosphaeraceae	RS25G	AsCoM_s_9496
ASV1024	30.0664	3.98559	0.858458	4.64273	3.43828e-06	0.000620221	Bacteria	Bacteroidota	Bacteroidia	Flavobacteriales	Flavobacteriaceae	Flavobacterium	NA
ASV612	90.0736	3.95644	0.921697	4.29256	1.76623e-05	0.00207771	Bacteria	Proteobacteria	Alphaproteobacteria	Sphingomonadales	Sphingomonadaceae	Sphingomonas	AsCoM_s_11253
ASV6438	14.6759	3.94264	0.926984	4.25318	2.10752e-05	0.00233371	Bacteria	Proteobacteria	Alphaproteobacteria	Elsterales	AsCoM_f_3686	AsCoM_g_3686	AsCoM_s_3686
ASV2894	11.2426	3.93348	1.02838	3.82492	0.000130813	0.00914385	Bacteria	Proteobacteria	Alphaproteobacteria	Caulobacterales	Caulobacteraceae	Asticcacaulis	NA
ASV64	326.081	3.90077	0.89876	4.34016	1.42377e-05	0.00178915	Bacteria	Proteobacteria	Gammaproteobacteria	Burkholderiales	Comamonadaceae	AsCoM_g_222	NA
ASV645	61.3777	3.88306	1.01818	3.81371	0.000136897	0.00933568	Bacteria	Proteobacteria	Gammaproteobacteria	Burkholderiales	Comamonadaceae	AsCoM_g_222	NA
ASV696	72.8967	3.86762	0.808641	4.78287	1.72812e-06	0.000364666	Bacteria	Proteobacteria	Gammaproteobacteria	Burkholderiales	Oxalobacteraceae	NA	NA
ASV374	84.6223	3.86086	0.729743	5.29072	1.21839e-07	5.24095e-05	Bacteria	Proteobacteria	Alphaproteobacteria	Rhizobiales	Rhizobiaceae	Allorhizobium-Neorhizobium-Pararhizobium-Rhizobium	AsCoM_s_378
ASV1202	14.545	3.85869	0.976653	3.95094	7.7846e-05	0.00644911	Bacteria	Proteobacteria	Alphaproteobacteria	Rhizobiales	Devosiaceae	Devosia	AsCoM_s_1417
ASV52	791.98	3.82944	0.72981	5.24717	1.5445e-07	6.39768e-05	Bacteria	Bacteroidota	Bacteroidia	Flavobacteriales	Flavobacteriaceae	Flavobacterium	NA
ASV139	135.312	3.82434	0.756899	5.05265	4.3573e-07	0.000138169	Bacteria	Proteobacteria	Gammaproteobacteria	Burkholderiales	Oxalobacteraceae	NA	NA
ASV530	29.6358	3.82274	0.873896	4.37436	1.21787e-05	0.00160243	Bacteria	Proteobacteria	Alphaproteobacteria	Rhizobiales	Rhizobiaceae	Allorhizobium-Neorhizobium-Pararhizobium-Rhizobium	NA
ASV1319	30.2358	3.81681	0.710663	5.37077	7.84022e-08	3.81239e-05	Bacteria	NA	NA	NA	NA	NA	NA
ASV193	137.133	3.81114	0.787742	4.83806	1.31111e-06	0.00029327	Bacteria	Proteobacteria	Gammaproteobacteria	Burkholderiales	Comamonadaceae	NA	NA
ASV659	52.757	3.78708	0.780976	4.84917	1.23982e-06	0.000288877	Bacteria	Proteobacteria	Gammaproteobacteria	Burkholderiales	Comamonadaceae	NA	NA
ASV263	185.046	3.7111	0.76606	4.84439	1.27001e-06	0.000289874	Bacteria	Bacteroidota	Bacteroidia	Flavobacteriales	Flavobacteriaceae	Flavobacterium	NA
ASV1139	154.691	3.6749	0.83736	4.38867	1.14044e-05	0.00153671	Bacteria	Proteobacteria	Gammaproteobacteria	Burkholderiales	Rhodocyclaceae	NA	NA
ASV2186	60.1399	3.6264	0.827728	4.38115	1.18055e-05	0.00157182	Bacteria	Proteobacteria	Gammaproteobacteria	Burkholderiales	Comamonadaceae	Rhizobacter	NA
ASV3543	16.8562	3.58924	0.864071	4.15387	3.26897e-05	0.00335414	Bacteria	Firmicutes	Clostridia	Clostridiales	Clostridiaceae	Clostridium_sensu_stricto_8	AsCoM_s_3288
ASV1170	28.0312	3.52588	0.771114	4.57244	4.82067e-06	0.000816884	Bacteria	Proteobacteria	Gammaproteobacteria	Burkholderiales	Comamonadaceae	NA	NA
ASV2971	19.6166	3.46664	0.828336	4.18507	2.85084e-05	0.00300791	Bacteria	Bdellovibrionota	NA	NA	NA	NA	NA
ASV578	98.9928	3.466	0.8396	4.12815	3.65691e-05	0.00364196	Bacteria	Fibrobacterota	Fibrobacteria	Fibrobacterales	Fibrobacteraceae	AsCoM_g_1173	AsCoM_s_4667
ASV41	241.388	3.45777	0.563207	6.13943	8.28191e-10	9.26249e-07	Bacteria	Bacteroidota	Bacteroidia	Flavobacteriales	Flavobacteriaceae	Flavobacterium	NA
ASV2942	40.9623	3.37771	0.739764	4.56593	4.97285e-06	0.000830094	Bacteria	Proteobacteria	Gammaproteobacteria	Burkholderiales	Comamonadaceae	Rhizobacter	NA
ASV166	155.098	3.36442	0.749669	4.48787	7.19379e-06	0.00114936	Bacteria	Proteobacteria	Gammaproteobacteria	Burkholderiales	Comamonadaceae	NA	NA
ASV227	59.4919	3.36346	0.597453	5.62966	1.80561e-08	1.06284e-05	Bacteria	Bacteroidota	Bacteroidia	Flavobacteriales	Flavobacteriaceae	Flavobacterium	NA
ASV79	71.1713	3.35482	0.834164	4.02177	5.77625e-05	0.00496935	Bacteria	Proteobacteria	Gammaproteobacteria	Burkholderiales	Methylophilaceae	Methylotenera	NA
ASV212	126.201	3.34352	0.781763	4.27689	1.89519e-05	0.00216284	Bacteria	Proteobacteria	Gammaproteobacteria	Burkholderiales	Comamonadaceae	NA	NA
ASV2969	26.1194	3.34225	0.834978	4.0028	6.2597e-05	0.00534416	Bacteria	Armatimonadota	Chthonomonadetes	Chthonomonadales	AsCoM_f_320	AsCoM_g_4011	AsCoM_s_4011
ASV3120	35.4313	3.33332	0.877744	3.7976	0.000146104	0.00978456	Bacteria	Proteobacteria	Alphaproteobacteria	Sphingomonadales	Sphingomonadaceae	Sphingomonas	NA
ASV952	31.6236	3.31473	0.731014	4.53443	5.77604e-06	0.000936221	Bacteria	Bdellovibrionota	Bdellovibrionia	Bacteriovoracales	Bacteriovoracaceae	Bacteriovorax	AsCoM_s_2301
ASV195	150.964	3.25574	0.761903	4.27317	1.92714e-05	0.00217709	Bacteria	Proteobacteria	Gammaproteobacteria	Burkholderiales	Comamonadaceae	NA	NA
ASV3487	70.0988	3.24655	0.64481	5.03489	4.78121e-07	0.000141205	Bacteria	Firmicutes	Clostridia	Clostridiales	Clostridiaceae	Clostridium_sensu_stricto_1	NA
ASV1151	56.8496	3.19058	0.749814	4.25516	2.08897e-05	0.00233371	Bacteria	Proteobacteria	Gammaproteobacteria	Burkholderiales	Comamonadaceae	NA	NA
ASV108	237.697	3.16892	0.606329	5.2264	1.72839e-07	6.90368e-05	Bacteria	Proteobacteria	Gammaproteobacteria	Burkholderiales	Comamonadaceae	NA	NA
ASV516	60.0786	3.14305	0.628606	5.00003	5.7321e-07	0.000164379	Bacteria	Myxococcota	Polyangia	Polyangiales	Polyangiaceae	Polyangium	AsCoM_s_2000
ASV1865	25.25	3.1224	0.676631	4.61463	3.93788e-06	0.000688145	Bacteria	Fibrobacterota	Fibrobacteria	Fibrobacterales	Fibrobacteraceae	AsCoM_g_2600	NA
ASV251	280.739	3.08887	0.750057	4.11817	3.81888e-05	0.00373525	Bacteria	Proteobacteria	Gammaproteobacteria	Burkholderiales	Comamonadaceae	NA	NA
ASV1728	32.4431	3.01527	0.769273	3.91964	8.86822e-05	0.00708444	Bacteria	Proteobacteria	Alphaproteobacteria	Rhizobiales	Devosiaceae	Devosia	AsCoM_s_2132
ASV20	949.673	2.94249	0.567628	5.18384	2.17359e-07	7.84176e-05	Bacteria	Proteobacteria	Gammaproteobacteria	Burkholderiales	Comamonadaceae	NA	NA
ASV1580	67.8892	2.88012	0.688883	4.18086	2.90414e-05	0.00303494	Bacteria	Proteobacteria	Gammaproteobacteria	Burkholderiales	Comamonadaceae	Rhizobacter	NA
ASV877	17.1071	2.84165	0.732141	3.8813	0.000103901	0.00806965	Bacteria	NA	NA	NA	NA	NA	NA
ASV463	58.4169	2.80716	0.688796	4.07547	4.59224e-05	0.00426671	Bacteria	Myxococcota	Polyangia	Polyangiales	Polyangiaceae	Polyangium	NA
ASV805	29.7946	2.72849	0.712515	3.82939	0.000128463	0.00903605	Bacteria	Proteobacteria	Alphaproteobacteria	Rhizobiales	Devosiaceae	Devosia	NA
ASV527	103.705	2.68294	0.702612	3.81853	0.00013425	0.00926825	Bacteria	Fibrobacterota	Fibrobacteria	Fibrobacterales	Fibrobacteraceae	AsCoM_g_1173	AsCoM_s_4667
ASV59	271.654	2.57391	0.656969	3.91786	8.93381e-05	0.00708622	Bacteria	Proteobacteria	Gammaproteobacteria	Burkholderiales	Comamonadaceae	NA	NA
ASV614	86.2106	2.56897	0.60994	4.21183	2.53308e-05	0.00275049	Bacteria	Proteobacteria	Gammaproteobacteria	Burkholderiales	Comamonadaceae	Ideonella	NA
ASV362	58.2659	2.53229	0.586207	4.31979	1.56177e-05	0.00187815	Bacteria	Proteobacteria	Gammaproteobacteria	Burkholderiales	Comamonadaceae	NA	NA
ASV1889	31.0064	2.39326	0.622939	3.84188	0.000122096	0.00869757	Bacteria	Proteobacteria	Gammaproteobacteria	Burkholderiales	Rhodocyclaceae	Sulfuritalea	AsCoM_s_8872
ASV308	175.342	1.96886	0.44426	4.43178	9.34581e-06	0.00136585	Bacteria	Proteobacteria	Gammaproteobacteria	Burkholderiales	Comamonadaceae	Ideonella	NA

## Sheet: Zm
ASV	baseMean	log2FoldChange	lfcSE	stat	pvalue	padj	Kingdom	Phylum	Class	Order	Family	Genus	Species
ASV101	450.957	12.3236	1.56529	7.873	3.46244e-15	3.91299e-12	Bacteria	Proteobacteria	Gammaproteobacteria	Burkholderiales	NA	NA	NA
ASV219	381.92	11.1213	1.40267	7.9287	2.21456e-15	2.86026e-12	Bacteria	Proteobacteria	Alphaproteobacteria	Sphingomonadales	Sphingomonadaceae	Sphingobium	Sphingobium_limneticum
ASV107	329.733	10.9095	1.95221	5.58826	2.29359e-08	6.91212e-06	Bacteria	Proteobacteria	Gammaproteobacteria	Enterobacterales	NA	NA	NA
ASV814	151.519	10.75	2.03661	5.27837	1.30338e-07	3.0215e-05	Bacteria	Proteobacteria	Gammaproteobacteria	Burkholderiales	Oxalobacteraceae	NA	NA
ASV297	203.111	10.21	2.01601	5.06447	4.09546e-07	6.85686e-05	Bacteria	Proteobacteria	Gammaproteobacteria	Enterobacterales	NA	NA	NA
ASV1336	82.1198	9.86637	1.44391	6.8331	8.30971e-12	7.51281e-09	Bacteria	Proteobacteria	Alphaproteobacteria	Sphingomonadales	Sphingomonadaceae	Sphingobium	Sphingobium_limneticum
ASV813	73.571	9.70754	2.08799	4.64923	3.33177e-06	0.000331017	Bacteria	Proteobacteria	Gammaproteobacteria	Enterobacterales	NA	NA	NA
ASV14	2299.97	9.50591	1	9.50589	1.98341e-21	5.97733e-18	Bacteria	Proteobacteria	Gammaproteobacteria	Burkholderiales	NA	NA	NA
ASV301	196.228	9.27799	1.18131	7.85397	4.03057e-15	4.04893e-12	Bacteria	Proteobacteria	Gammaproteobacteria	Xanthomonadales	Rhodanobacteraceae	Rhodanobacter	NA
ASV157	437.459	9.20748	1.38503	6.64787	2.97364e-11	2.24039e-08	Bacteria	Proteobacteria	Gammaproteobacteria	Burkholderiales	Burkholderiaceae	NA	NA
ASV29	2116.74	9.20581	1.14077	8.06978	7.04226e-16	1.06115e-12	Bacteria	Proteobacteria	Gammaproteobacteria	Burkholderiales	Burkholderiaceae	NA	NA
ASV422	219.862	8.8604	0.998029	8.8779	6.81357e-19	1.54004e-15	Bacteria	Proteobacteria	Alphaproteobacteria	Sphingomonadales	Sphingomonadaceae	Sphingomonas	NA
ASV2910	39.8731	8.8234	1.42069	6.21065	5.27668e-10	2.38532e-07	Bacteria	Proteobacteria	Alphaproteobacteria	Sphingomonadales	Sphingomonadaceae	Sphingobium	NA
ASV45	896.285	8.81697	0.729367	12.0885	1.21463e-33	1.09814e-29	Bacteria	Proteobacteria	Gammaproteobacteria	Xanthomonadales	Rhodanobacteraceae	Rhodanobacter	NA
ASV2974	29.411	8.38669	1.89563	4.42423	9.67878e-06	0.000747913	Bacteria	Proteobacteria	Alphaproteobacteria	Sphingomonadales	Sphingomonadaceae	Sphingomonas	AsCoM_s_7546
ASV3882	27.6991	8.298	2.13149	3.89305	9.89935e-05	0.00363536	Bacteria	Proteobacteria	Gammaproteobacteria	Burkholderiales	Oxalobacteraceae	NA	NA
ASV2075	46.9525	8.0917	1.36672	5.92054	3.20881e-09	1.16043e-06	Bacteria	Proteobacteria	Alphaproteobacteria	Rhizobiales	Labraceae	Labrys	Labrys_soli
ASV667	189.97	7.91238	0.911316	8.68236	3.87631e-18	7.00915e-15	Bacteria	Proteobacteria	Alphaproteobacteria	Sphingomonadales	Sphingomonadaceae	Sphingobium	NA
ASV4032	20.7451	7.88311	2.16526	3.64072	0.00027188	0.00753817	Bacteria	Bdellovibrionota	Bdellovibrionia	Bdellovibrionales	Bdellovibrionaceae	Bdellovibrio	NA
ASV3744	19.3112	7.77934	1.86356	4.17446	2.9869e-05	0.00159099	Bacteria	Proteobacteria	Alphaproteobacteria	Rhizobiales	Rhizobiaceae	Allorhizobium-Neorhizobium-Pararhizobium-Rhizobium	NA
ASV3975	18.5625	7.72369	1.54286	5.00608	5.55502e-07	8.51237e-05	Bacteria	Proteobacteria	Alphaproteobacteria	Sphingomonadales	Sphingomonadaceae	Sphingomonas	NA
ASV5449	18.2726	7.69781	1.83928	4.18524	2.84866e-05	0.00158004	Bacteria	Proteobacteria	Alphaproteobacteria	Sphingomonadales	Sphingomonadaceae	Sphingobium	NA
ASV2465	17.5075	7.63559	2.02611	3.7686	0.000164168	0.005282	Bacteria	Proteobacteria	Gammaproteobacteria	Burkholderiales	Oxalobacteraceae	NA	NA
ASV119	818.386	7.53669	1.16886	6.4479	1.13412e-10	6.40851e-08	Bacteria	Proteobacteria	Gammaproteobacteria	Burkholderiales	Oxalobacteraceae	NA	NA
ASV3974	14.6056	7.3765	1.57292	4.68969	2.73622e-06	0.000291037	Bacteria	Proteobacteria	Alphaproteobacteria	Sphingomonadales	Sphingomonadaceae	Sphingomonas	AsCoM_s_7546
ASV3594	14.5519	7.3723	1.54094	4.78428	1.71601e-06	0.000206859	Bacteria	Myxococcota	Polyangia	Polyangiales	Polyangiaceae	NA	NA
ASV3693	13.9506	7.31245	1.65684	4.41351	1.0171e-05	0.000779288	Bacteria	Proteobacteria	Alphaproteobacteria	Sphingomonadales	Sphingomonadaceae	Sphingomonas	Sphingomonas_oligophenolica
ASV7471	13.6543	7.27617	1.64431	4.42507	9.64108e-06	0.000747913	Bacteria	Proteobacteria	Alphaproteobacteria	Rhizobiales	Rhizobiaceae	NA	NA
ASV2043	45.6601	7.14519	1.20288	5.94005	2.84937e-09	1.07338e-06	Bacteria	Proteobacteria	Alphaproteobacteria	Sphingomonadales	Sphingomonadaceae	Sphingomonas	NA
ASV2636	12.1558	7.10905	1.48477	4.78798	1.6847e-06	0.000206859	Bacteria	Proteobacteria	Alphaproteobacteria	Caulobacterales	Caulobacteraceae	Asticcacaulis	NA
ASV6126	11.5503	7.0375	1.48495	4.7392	2.1456e-06	0.000245548	Bacteria	Proteobacteria	Alphaproteobacteria	Rhizobiales	Rhizobiaceae	NA	NA
ASV7157	10.7371	6.93548	1.85338	3.74208	0.000182506	0.00576936	Bacteria	NA	NA	NA	NA	NA	NA
ASV3608	21.0956	6.9273	1.5551	4.45457	8.4063e-06	0.000697261	Bacteria	Proteobacteria	Alphaproteobacteria	Rhizobiales	Rhizobiaceae	Allorhizobium-Neorhizobium-Pararhizobium-Rhizobium	AsCoM_s_2362
ASV744	166.709	6.92724	1.3188	5.2527	1.49887e-07	3.15294e-05	Bacteria	Proteobacteria	Gammaproteobacteria	Burkholderiales	Oxalobacteraceae	NA	NA
ASV9944	10.2779	6.86522	1.74989	3.92324	8.73657e-05	0.00334692	Bacteria	Proteobacteria	Alphaproteobacteria	Sphingomonadales	Sphingomonadaceae	Sphingobium	AsCoM_s_3804
ASV8592	10.1102	6.8464	1.58946	4.30737	1.65206e-05	0.00106102	Bacteria	Proteobacteria	Alphaproteobacteria	Caulobacterales	Caulobacteraceae	AsCoM_g_10272	AsCoM_s_11980
ASV9156	9.26068	6.71732	1.6658	4.0325	5.51871e-05	0.00247342	Bacteria	Proteobacteria	Alphaproteobacteria	Rhizobiales	Kaistiaceae	Kaistia	NA
ASV7107	9.26149	6.7162	1.6725	4.01566	5.92801e-05	0.00254006	Bacteria	Proteobacteria	Alphaproteobacteria	Rickettsiales	SM2D12	AsCoM_g_4033	AsCoM_s_4033
ASV1208	63.5668	6.71116	0.992038	6.76502	1.3329e-11	1.09552e-08	Bacteria	Proteobacteria	Alphaproteobacteria	Sphingomonadales	Sphingomonadaceae	Sphingomonas	NA
ASV210	274.235	6.67699	0.699581	9.54427	1.37069e-21	5.97733e-18	Bacteria	Proteobacteria	Alphaproteobacteria	Sphingomonadales	Sphingomonadaceae	Sphingomonas	NA
ASV222	47.8849	6.66502	1.31252	5.07804	3.81351e-07	6.50527e-05	Bacteria	Proteobacteria	Gammaproteobacteria	Enterobacterales	NA	NA	NA
ASV5407	8.66575	6.62048	1.53459	4.31416	1.60213e-05	0.00104931	Bacteria	Proteobacteria	Gammaproteobacteria	Burkholderiales	Oxalobacteraceae	NA	NA
ASV4558	8.60809	6.61385	1.49127	4.43503	9.20584e-06	0.000736548	Bacteria	Proteobacteria	Alphaproteobacteria	Rhizobiales	Devosiaceae	Devosia	NA
ASV5364	16.9029	6.60409	1.60718	4.10911	3.97186e-05	0.00198665	Bacteria	Proteobacteria	Alphaproteobacteria	Rhizobiales	Xanthobacteraceae	NA	NA
ASV7856	8.49569	6.59691	1.65386	3.98879	6.64116e-05	0.00271686	Bacteria	Proteobacteria	Alphaproteobacteria	Rhizobiales	Rhizobiaceae	Allorhizobium-Neorhizobium-Pararhizobium-Rhizobium	AsCoM_s_11910
ASV5015	8.53274	6.59614	1.57591	4.1856	2.8441e-05	0.00158004	Bacteria	Proteobacteria	Alphaproteobacteria	Rhizobiales	Devosiaceae	Devosia	AsCoM_s_1417
ASV4030	27.967	6.54289	1.45124	4.50849	6.52907e-06	0.00055688	Bacteria	Proteobacteria	Gammaproteobacteria	Burkholderiales	Oxalobacteraceae	Noviherbaspirillum	NA
ASV11106	8.0965	6.52793	1.72721	3.77947	0.000157162	0.0051669	Bacteria	Proteobacteria	Alphaproteobacteria	Rhizobiales	Kaistiaceae	Kaistia	NA
ASV770	7.81566	6.47398	1.57451	4.11175	3.92671e-05	0.00198332	Bacteria	Proteobacteria	Alphaproteobacteria	Rhizobiales	Rhizobiaceae	Allorhizobium-Neorhizobium-Pararhizobium-Rhizobium	AsCoM_s_1146
ASV6168	15.2221	6.45842	1.55287	4.15902	3.19618e-05	0.00165124	Bacteria	Proteobacteria	Alphaproteobacteria	Sphingomonadales	Sphingomonadaceae	Novosphingobium	NA
ASV9988	7.64482	6.44006	1.62564	3.96156	7.44627e-05	0.00293981	Bacteria	Proteobacteria	Gammaproteobacteria	Burkholderiales	Comamonadaceae	Rhizobacter	NA
ASV560	182.709	6.43034	1.37996	4.65978	3.16543e-06	0.000317985	Bacteria	Proteobacteria	Gammaproteobacteria	Burkholderiales	Oxalobacteraceae	NA	NA
ASV4648	14.9657	6.42722	1.41947	4.5279	5.95734e-06	0.000538603	Bacteria	Acidobacteriota	Acidobacteriae	Acidobacteriales	Acidobacteriaceae_Subgroup_1	Terriglobus	Terriglobus_roseus
ASV2865	24.8842	6.34639	1.50641	4.21292	2.52091e-05	0.00146099	Bacteria	Fibrobacterota	Fibrobacteria	Fibrobacterales	Fibrobacteraceae	AsCoM_g_2600	AsCoM_s_2600
ASV6933	6.95455	6.30811	1.70401	3.70191	0.000213981	0.00630163	Bacteria	Proteobacteria	Alphaproteobacteria	Rhizobiales	Labraceae	Labrys	Labrys_soli
ASV1773	52.4778	6.29549	1.68744	3.7308	0.000190875	0.00583007	Bacteria	Proteobacteria	Gammaproteobacteria	Burkholderiales	Oxalobacteraceae	NA	NA
ASV7436	6.58316	6.22857	1.55085	4.01623	5.91365e-05	0.00254006	Bacteria	Proteobacteria	Gammaproteobacteria	Burkholderiales	Comamonadaceae	Paucibacter	NA
ASV2425	22.9204	6.2164	1.36894	4.54102	5.59817e-06	0.000511243	Bacteria	Proteobacteria	Gammaproteobacteria	Burkholderiales	Comamonadaceae	NA	NA
ASV6464	6.44123	6.19328	1.53061	4.04627	5.20392e-05	0.00236425	Bacteria	Proteobacteria	Alphaproteobacteria	Rhizobiales	Beijerinckiaceae	Bosea	NA
ASV1738	12.6706	6.18069	1.56073	3.96012	7.49131e-05	0.00294474	Bacteria	Proteobacteria	Gammaproteobacteria	Enterobacterales	NA	NA	NA
ASV2655	32.4929	6.16344	1.66242	3.70752	0.0002093	0.00622462	Bacteria	Proteobacteria	Gammaproteobacteria	Burkholderiales	Oxalobacteraceae	NA	NA
ASV5980	12.0827	6.11557	1.44237	4.23995	2.23573e-05	0.00134631	Bacteria	Proteobacteria	Gammaproteobacteria	Burkholderiales	Neisseriaceae	AsCoM_g_4920	AsCoM_s_4920
ASV4864	5.98648	6.09342	1.63034	3.73752	0.000185844	0.00580892	Bacteria	Proteobacteria	Alphaproteobacteria	Rhizobiales	Rhizobiaceae	Neorhizobium	AsCoM_s_490
ASV12263	5.93124	6.07469	1.56126	3.8909	9.98727e-05	0.00364092	Bacteria	Proteobacteria	Alphaproteobacteria	Sphingomonadales	Sphingomonadaceae	Sphingomonas	NA
ASV725	19.1486	5.92275	1.39446	4.24733	2.16328e-05	0.00131263	Bacteria	Bdellovibrionota	Bdellovibrionia	Bacteriovoracales	Bacteriovoracaceae	Bacteriovorax	AsCoM_s_3964
ASV1032	28.8642	5.8837	1.11387	5.28219	1.27647e-07	3.0215e-05	Bacteria	Proteobacteria	Alphaproteobacteria	Rhizobiales	Xanthobacteraceae	Tardiphaga	Tardiphaga_robiniae
ASV11217	5.17089	5.87938	1.62129	3.62636	0.000287447	0.00768878	Bacteria	Proteobacteria	Alphaproteobacteria	Sphingomonadales	Sphingomonadaceae	Sphingomonas	AsCoM_s_3371
ASV12139	5.06584	5.84395	1.65951	3.52148	0.000429146	0.00982255	Bacteria	Fibrobacterota	Fibrobacteria	Fibrobacterales	Fibrobacteraceae	AsCoM_g_2600	AsCoM_s_2600
ASV2112	41.8534	5.81321	1.59959	3.63419	0.000278852	0.00760528	Bacteria	Proteobacteria	Gammaproteobacteria	Burkholderiales	Oxalobacteraceae	NA	NA
ASV6471	9.17177	5.72255	1.51643	3.77369	0.000160848	0.00523103	Bacteria	Proteobacteria	Alphaproteobacteria	Sphingomonadales	Sphingomonadaceae	Sphingomonas	NA
ASV1435	17.1484	5.68605	1.36352	4.17014	3.04416e-05	0.00159099	Bacteria	Proteobacteria	Alphaproteobacteria	Azospirillales	Azospirillaceae	Azospirillum	AsCoM_s_6108
ASV1397	29.8372	5.55508	1.042	5.33117	9.75816e-08	2.52067e-05	Bacteria	Proteobacteria	Alphaproteobacteria	Rhizobiales	Rhizobiaceae	Neorhizobium	AsCoM_s_490
ASV9407	8.15341	5.54659	1.44401	3.84111	0.000122479	0.00429198	Bacteria	Bdellovibrionota	Oligoflexia	Oligoflexales	Oligoflexaceae	NA	NA
ASV860	79.4937	5.47966	0.992165	5.52293	3.33386e-08	9.72305e-06	Bacteria	Proteobacteria	Alphaproteobacteria	Sphingomonadales	Sphingomonadaceae	Sphingomonas	AsCoM_s_7546
ASV10008	7.32199	5.38864	1.47583	3.65126	0.000260957	0.00732706	Bacteria	Proteobacteria	Alphaproteobacteria	Rhizobiales	Devosiaceae	Devosia	AsCoM_s_4277
ASV6968	14.6992	5.36153	1.42838	3.75357	0.000174334	0.00554983	Bacteria	Proteobacteria	Gammaproteobacteria	Burkholderiales	Burkholderiaceae	Burkholderia-Caballeronia-Paraburkholderia	AsCoM_s_11735
ASV312	44.397	5.35765	0.85785	6.24544	4.2261e-10	2.01095e-07	Bacteria	Proteobacteria	Gammaproteobacteria	Burkholderiales	Comamonadaceae	NA	NA
ASV2306	11.7607	5.22529	1.2959	4.03218	5.52627e-05	0.00247342	Bacteria	Proteobacteria	Gammaproteobacteria	Burkholderiales	Oxalobacteraceae	NA	NA
ASV199	69.079	5.19821	1.18951	4.37004	1.24223e-05	0.000898483	Bacteria	Bacteroidota	Bacteroidia	Flavobacteriales	Flavobacteriaceae	Flavobacterium	NA
ASV1202	41.0725	5.14386	0.822733	6.25216	4.04805e-10	2.01095e-07	Bacteria	Proteobacteria	Alphaproteobacteria	Rhizobiales	Devosiaceae	Devosia	AsCoM_s_1417
ASV287	199.957	5.13819	0.896429	5.73184	9.93454e-09	3.3266e-06	Bacteria	Myxococcota	Polyangia	Polyangiales	BIrii41	AsCoM_g_2299	NA
ASV413	54.3013	5.11046	0.803168	6.36287	1.98013e-10	1.05308e-07	Bacteria	Proteobacteria	Gammaproteobacteria	Burkholderiales	Oxalobacteraceae	NA	NA
ASV33	16.1833	5.08585	1.31035	3.88129	0.000103905	0.0037278	Bacteria	Proteobacteria	Alphaproteobacteria	Rhizobiales	Rhizobiaceae	Mesorhizobium	NA
ASV748	58.4253	5.05112	1.11785	4.5186	6.22499e-06	0.000549172	Bacteria	Proteobacteria	Gammaproteobacteria	Burkholderiales	Oxalobacteraceae	NA	NA
ASV6498	10.2909	5.0333	1.31505	3.82745	0.000129477	0.00448507	Bacteria	Actinobacteriota	Actinobacteria	NA	NA	NA	NA
ASV412	115.475	4.97587	0.769578	6.46571	1.00824e-10	6.07697e-08	Bacteria	Proteobacteria	Gammaproteobacteria	Burkholderiales	Comamonadaceae	NA	NA
ASV3275	16.1492	4.94995	1.22255	4.04888	5.14636e-05	0.00236425	Bacteria	Proteobacteria	Alphaproteobacteria	Caulobacterales	Caulobacteraceae	Asticcacaulis	AsCoM_s_316
ASV3938	13.4312	4.87124	1.35063	3.60664	0.000310186	0.00810142	Bacteria	Proteobacteria	Gammaproteobacteria	Burkholderiales	Oxalobacteraceae	Massilia	NA
ASV1221	45.8109	4.76693	0.865356	5.50863	3.61627e-08	1.02171e-05	Bacteria	Myxococcota	Polyangia	Polyangiales	BIrii41	AsCoM_g_2299	NA
ASV4397	19.4973	4.74532	1.21515	3.90515	9.41676e-05	0.0035442	Bacteria	Proteobacteria	Alphaproteobacteria	Acetobacterales	Acetobacteraceae	Roseococcus	AsCoM_s_14205
ASV11859	8.94396	4.72509	1.3162	3.58994	0.000330756	0.00842356	Bacteria	Proteobacteria	Alphaproteobacteria	Sphingomonadales	Sphingomonadaceae	NA	NA
ASV5771	12.7439	4.6935	1.20339	3.90023	9.61027e-05	0.00359035	Bacteria	Proteobacteria	Alphaproteobacteria	Rhodospirillales	AsCoM_f_2604	AsCoM_g_7778	AsCoM_s_12859
ASV2790	12.0008	4.67222	1.11805	4.17889	2.92932e-05	0.00159099	Bacteria	Proteobacteria	Alphaproteobacteria	Rhizobiales	Devosiaceae	Devosia	NA
ASV187	126.929	4.52322	0.690441	6.5512	5.70764e-11	3.68591e-08	Bacteria	Proteobacteria	Alphaproteobacteria	Rhizobiales	Xanthobacteraceae	Tardiphaga	Tardiphaga_robiniae
ASV2176	17.9897	4.51335	1.0118	4.46071	8.16878e-06	0.000683833	Bacteria	Proteobacteria	Alphaproteobacteria	Caulobacterales	Caulobacteraceae	Asticcacaulis	AsCoM_s_13211
ASV4217	14.1422	4.5081	1.05777	4.2619	2.02697e-05	0.00125519	Bacteria	Proteobacteria	Alphaproteobacteria	Rhizobiales	Devosiaceae	Devosia	NA
ASV2727	11.4606	4.50717	1.13494	3.97128	7.14872e-05	0.00287252	Bacteria	Proteobacteria	Gammaproteobacteria	Xanthomonadales	Rhodanobacteraceae	Rhodanobacter	NA
ASV1985	21.4291	4.45588	1.20235	3.70599	0.000210571	0.00624187	Bacteria	Proteobacteria	Gammaproteobacteria	Burkholderiales	Oxalobacteraceae	NA	NA
ASV4940	13.7763	4.42737	1.08671	4.07412	4.61887e-05	0.00222124	Bacteria	Proteobacteria	Alphaproteobacteria	Sphingomonadales	Sphingomonadaceae	Sphingomonas	AsCoM_s_11996
ASV3872	10.636	4.38511	1.21232	3.61711	0.000297913	0.00787553	Bacteria	Proteobacteria	Alphaproteobacteria	Caulobacterales	Caulobacteraceae	Asticcacaulis	AsCoM_s_13211
ASV3371	12.675	4.33922	1.19598	3.62816	0.000285449	0.00768079	Bacteria	Proteobacteria	Alphaproteobacteria	Rhizobiales	Beijerinckiaceae	Bosea	NA
ASV842	79.5422	4.29506	0.650155	6.60622	3.94263e-11	2.74195e-08	Bacteria	Proteobacteria	Alphaproteobacteria	Rhizobiales	Devosiaceae	Devosia	NA
ASV4936	15.1924	4.22055	1.01088	4.17514	2.978e-05	0.00159099	Bacteria	Proteobacteria	Alphaproteobacteria	Rhizobiales	Xanthobacteraceae	Afipia	AsCoM_s_16073
ASV2218	22.1802	4.2041	1.00693	4.17516	2.97776e-05	0.00159099	Bacteria	Proteobacteria	Gammaproteobacteria	Burkholderiales	Comamonadaceae	Paucibacter	AsCoM_s_5064
ASV1586	13.346	4.20057	1.18662	3.53994	0.000400213	0.00939824	Bacteria	Proteobacteria	Gammaproteobacteria	Burkholderiales	Comamonadaceae	NA	NA
ASV5254	18.5553	4.16327	0.948933	4.38732	1.14758e-05	0.000843517	Bacteria	Myxococcota	Polyangia	Polyangiales	Polyangiaceae	NA	NA
ASV13	135.938	4.11199	0.805894	5.10239	3.35384e-07	5.90003e-05	Bacteria	Proteobacteria	Alphaproteobacteria	Rhizobiales	Rhizobiaceae	Mesorhizobium	NA
ASV3369	15.6052	4.06029	1.00845	4.02628	5.66653e-05	0.00251005	Bacteria	Proteobacteria	Alphaproteobacteria	Rhizobiales	Devosiaceae	Devosia	NA
ASV2346	25.3492	4.03235	1.00782	4.00107	6.30564e-05	0.00261511	Bacteria	Proteobacteria	Gammaproteobacteria	Burkholderiales	Oxalobacteraceae	NA	NA
ASV3785	19.7302	4.0103	1.12349	3.56951	0.000357645	0.00878661	Bacteria	Proteobacteria	Gammaproteobacteria	Pseudomonadales	Moraxellaceae	AsCoM_g_4072	AsCoM_s_4072
ASV3	650.108	3.95805	0.785327	5.04	4.65543e-07	7.38417e-05	Bacteria	Proteobacteria	Alphaproteobacteria	Rhizobiales	Rhizobiaceae	Mesorhizobium	NA
ASV818	52.0228	3.95604	0.693056	5.70811	1.1424e-08	3.57127e-06	Bacteria	Proteobacteria	Gammaproteobacteria	Pseudomonadales	Cellvibrionaceae	Cellvibrio	NA
ASV2815	20.1877	3.90754	1.08956	3.58633	0.000335363	0.00845308	Bacteria	Proteobacteria	Alphaproteobacteria	Rhodospirillales	AsCoM_f_2604	NA	NA
ASV2483	12.4186	3.90277	0.97494	4.00309	6.25217e-05	0.00261511	Bacteria	Proteobacteria	Alphaproteobacteria	Rhizobiales	Beijerinckiaceae	Bosea	Bosea_lathyri
ASV2593	32.142	3.86209	0.827179	4.66899	3.02684e-06	0.000307479	Bacteria	Proteobacteria	Alphaproteobacteria	Rhizobiales	Devosiaceae	Devosia	AsCoM_s_774
ASV3655	16.8704	3.85794	0.871018	4.42923	9.45684e-06	0.000743472	Bacteria	Proteobacteria	Alphaproteobacteria	Rhizobiales	Xanthobacteraceae	AsCoM_g_87	AsCoM_s_2430
ASV508	53.1309	3.83083	0.722589	5.30153	1.14836e-07	2.88398e-05	Bacteria	Proteobacteria	Alphaproteobacteria	Caulobacterales	Caulobacteraceae	Asticcacaulis	NA
ASV655	40.7858	3.81468	0.728002	5.23993	1.60639e-07	3.30077e-05	Bacteria	Proteobacteria	Alphaproteobacteria	Rhizobiales	Rhizobiaceae	Allorhizobium-Neorhizobium-Pararhizobium-Rhizobium	NA
ASV698	48.7747	3.78671	0.932414	4.06118	4.88243e-05	0.00227537	Bacteria	Proteobacteria	Gammaproteobacteria	Burkholderiales	Comamonadaceae	NA	NA
ASV2432	27.052	3.74008	0.874451	4.27707	1.89373e-05	0.00118653	Bacteria	Myxococcota	Polyangia	Polyangiales	Phaselicystidaceae	Phaselicystis	NA
ASV664	37.1326	3.66044	0.811878	4.50861	6.52544e-06	0.00055688	Bacteria	Proteobacteria	Alphaproteobacteria	Caulobacterales	Caulobacteraceae	Asticcacaulis	NA
ASV141	218.712	3.64955	0.907853	4.01998	5.82035e-05	0.00254006	Bacteria	Proteobacteria	Gammaproteobacteria	Burkholderiales	Comamonadaceae	Pelomonas	NA
ASV5217	14.5316	3.63156	0.886824	4.09502	4.22131e-05	0.00207952	Bacteria	Myxococcota	Polyangia	Polyangiales	Polyangiaceae	NA	NA
ASV1253	34.9888	3.58792	0.839087	4.27598	1.90296e-05	0.00118653	Bacteria	Proteobacteria	Gammaproteobacteria	Burkholderiales	Oxalobacteraceae	Massilia	NA
ASV7791	34.2091	3.57602	0.960026	3.72492	0.000195378	0.00594752	Bacteria	Proteobacteria	Gammaproteobacteria	Burkholderiales	Oxalobacteraceae	NA	NA
ASV1811	27.5479	3.50419	0.776881	4.51058	6.46493e-06	0.00055688	Bacteria	Proteobacteria	Alphaproteobacteria	Rhizobiales	Devosiaceae	Devosia	NA
ASV207	38.4236	3.49989	0.967326	3.61811	0.000296765	0.0078682	Bacteria	Proteobacteria	Gammaproteobacteria	Burkholderiales	Methylophilaceae	NA	NA
ASV2	236.973	3.47552	0.92143	3.77187	0.000162028	0.00525052	Bacteria	Proteobacteria	Alphaproteobacteria	Rhizobiales	Rhizobiaceae	Mesorhizobium	NA
ASV3695	12.71	3.45965	0.908396	3.80853	0.000139798	0.00476948	Bacteria	Myxococcota	Polyangia	Haliangiales	Haliangiaceae	Haliangium	AsCoM_s_16561
ASV156	46.7129	3.39555	0.872387	3.89225	9.93181e-05	0.00363536	Bacteria	Proteobacteria	Gammaproteobacteria	Burkholderiales	Comamonadaceae	NA	NA
ASV962	13.5758	3.37132	0.942416	3.57731	0.000347143	0.00860991	Bacteria	Proteobacteria	Alphaproteobacteria	Caulobacterales	Caulobacteraceae	Caulobacter	AsCoM_s_362
ASV1667	50.656	3.34452	0.88622	3.77392	0.000160705	0.00523103	Bacteria	Verrucomicrobiota	Verrucomicrobiae	Pedosphaerales	Pedosphaeraceae	NA	NA
ASV578	112.175	3.33841	0.700578	4.76522	1.88649e-06	0.000224418	Bacteria	Fibrobacterota	Fibrobacteria	Fibrobacterales	Fibrobacteraceae	AsCoM_g_1173	AsCoM_s_4667
ASV1948	27.62	3.30886	0.809261	4.08874	4.33722e-05	0.00210822	Bacteria	Bdellovibrionota	Oligoflexia	Oligoflexales	Oligoflexaceae	AsCoM_g_9331	AsCoM_s_9331
ASV102	201.226	3.28145	0.565022	5.80766	6.33531e-09	2.20298e-06	Bacteria	Proteobacteria	Alphaproteobacteria	Rhizobiales	Rhizobiaceae	Allorhizobium-Neorhizobium-Pararhizobium-Rhizobium	NA
ASV2444	13.3328	3.27022	0.82144	3.98109	6.86008e-05	0.00278125	Bacteria	Verrucomicrobiota	Verrucomicrobiae	Pedosphaerales	Pedosphaeraceae	NA	NA
ASV1865	33.2011	3.24297	0.69358	4.67569	2.9297e-06	0.000300994	Bacteria	Fibrobacterota	Fibrobacteria	Fibrobacterales	Fibrobacteraceae	AsCoM_g_2600	NA
ASV1944	33.0209	3.08824	0.836725	3.69086	0.000223494	0.00647631	Bacteria	Proteobacteria	Alphaproteobacteria	Rhizobiales	Devosiaceae	Devosia	AsCoM_s_2419
ASV1051	73.3129	3.06748	0.581703	5.27328	1.3401e-07	3.02897e-05	Bacteria	Proteobacteria	Alphaproteobacteria	Rhizobiales	Devosiaceae	Devosia	NA
ASV3924	15.2471	3.05211	0.820617	3.71928	0.000199789	0.00604111	Bacteria	Bdellovibrionota	Oligoflexia	0319-6G20	AsCoM_f_2529	AsCoM_g_6876	NA
ASV2431	39.6127	3.04318	0.602263	5.05291	4.35129e-07	7.025e-05	Bacteria	Bdellovibrionota	Oligoflexia	0319-6G20	AsCoM_f_2529	NA	NA
ASV1329	29.7881	2.97864	0.631335	4.71801	2.38167e-06	0.000263023	Bacteria	Chloroflexi	Chloroflexia	Chloroflexales	Roseiflexaceae	AsCoM_g_8878	NA
ASV877	21.9923	2.95492	0.731445	4.03983	5.34889e-05	0.00241796	Bacteria	NA	NA	NA	NA	NA	NA
ASV3294	24.6965	2.94137	0.703362	4.18187	2.89128e-05	0.00159099	Bacteria	Acidobacteriota	Thermoanaerobaculia	Thermoanaerobaculales	Thermoanaerobaculaceae	Subgroup_10	NA
ASV269	23.8879	2.94099	0.787275	3.73566	0.000187221	0.00580892	Bacteria	Proteobacteria	Gammaproteobacteria	Burkholderiales	Methylophilaceae	NA	NA
ASV1713	57.5191	2.90875	0.643313	4.52152	6.1396e-06	0.000549172	Bacteria	Actinobacteriota	Thermoleophilia	Gaiellales	Gaiellaceae	Gaiella	AsCoM_s_3438
ASV2236	25.9981	2.88983	0.806398	3.58363	0.000338854	0.00848636	Bacteria	Fibrobacterota	Fibrobacteria	Fibrobacterales	Fibrobacteraceae	AsCoM_g_1173	AsCoM_s_4667
ASV1143	35.4067	2.86655	0.700111	4.09442	4.23219e-05	0.00207952	Bacteria	Proteobacteria	Alphaproteobacteria	Rhizobiales	Devosiaceae	Devosia	NA
ASV805	38.8604	2.84547	0.64578	4.40624	1.05178e-05	0.000794507	Bacteria	Proteobacteria	Alphaproteobacteria	Rhizobiales	Devosiaceae	Devosia	NA
ASV71	12.4785	2.82937	0.792538	3.57001	0.000356962	0.00878661	Bacteria	Proteobacteria	Alphaproteobacteria	Rhizobiales	Rhizobiaceae	Mesorhizobium	NA
ASV1742	32.3355	2.82053	0.619025	4.55642	5.20333e-06	0.000480033	Bacteria	Proteobacteria	Alphaproteobacteria	Rhizobiales	Xanthobacteraceae	AsCoM_g_87	AsCoM_s_2673
ASV48	107.299	2.81832	0.542063	5.19924	2.00102e-07	3.93288e-05	Bacteria	Proteobacteria	Gammaproteobacteria	Burkholderiales	Methylophilaceae	NA	NA
ASV2027	19.2082	2.76204	0.784148	3.52234	0.000427754	0.00981554	Bacteria	Proteobacteria	Alphaproteobacteria	Rhodobacterales	Rhodobacteraceae	Rhodobacter	NA
ASV1505	45.7262	2.71801	0.764552	3.55504	0.000377924	0.00908726	Bacteria	Proteobacteria	Alphaproteobacteria	Rhizobiales	Devosiaceae	Devosia	AsCoM_s_5030
ASV2133	23.9978	2.69279	0.636878	4.22811	2.3566e-05	0.00139056	Bacteria	Bacteroidota	Bacteroidia	Cytophagales	Microscillaceae	AsCoM_g_2896	NA
ASV2130	32.3413	2.69126	0.71132	3.78347	0.000154659	0.0051407	Bacteria	Bdellovibrionota	Bdellovibrionia	Bdellovibrionales	Bdellovibrionaceae	OM27_clade	AsCoM_s_6049
ASV1046	67.0477	2.69108	0.720316	3.73597	0.000186996	0.00580892	Bacteria	Chloroflexi	Chloroflexia	Chloroflexales	Roseiflexaceae	AsCoM_g_6140	NA
ASV527	121.159	2.60647	0.529328	4.92411	8.47451e-07	0.000119452	Bacteria	Fibrobacterota	Fibrobacteria	Fibrobacterales	Fibrobacteraceae	AsCoM_g_1173	AsCoM_s_4667
ASV2938	30.172	2.59443	0.665767	3.8969	9.74318e-05	0.00362502	Bacteria	Chloroflexi	NA	NA	NA	NA	NA
ASV285	140.429	2.58885	0.492869	5.25261	1.49958e-07	3.15294e-05	Bacteria	Chloroflexi	Chloroflexia	Chloroflexales	Roseiflexaceae	AsCoM_g_8878	NA
ASV476	44.9482	2.54441	0.606585	4.19465	2.73295e-05	0.00155046	Bacteria	Proteobacteria	Gammaproteobacteria	Burkholderiales	Comamonadaceae	NA	NA
ASV584	55.3796	2.53795	0.604586	4.19783	2.69481e-05	0.00154201	Bacteria	Proteobacteria	Alphaproteobacteria	Rhizobiales	Labraceae	Labrys	AsCoM_s_740
ASV562	65.1984	2.52773	0.538828	4.69117	2.71648e-06	0.000291037	Bacteria	Chloroflexi	Chloroflexia	Chloroflexales	Roseiflexaceae	AsCoM_g_8878	NA
ASV3575	24.0391	2.51786	0.629233	4.00147	6.29497e-05	0.00261511	Bacteria	Actinobacteriota	Actinobacteria	Micrococcales	Intrasporangiaceae	NA	NA
ASV1444	72.2019	2.50446	0.691439	3.6221	0.000292218	0.00779334	Bacteria	Actinobacteriota	Acidimicrobiia	Microtrichales	Ilumatobacteraceae	Ilumatobacter	AsCoM_s_961
ASV1496	64.6748	2.50294	0.600209	4.17012	3.04436e-05	0.00159099	Bacteria	Actinobacteriota	Thermoleophilia	Gaiellales	AsCoM_f_615	AsCoM_g_615	NA
ASV10	58.3205	2.48181	0.517969	4.79143	1.65601e-06	0.000206859	Bacteria	Proteobacteria	Alphaproteobacteria	Rhizobiales	Rhizobiaceae	Mesorhizobium	NA
ASV2226	30.9436	2.4558	0.660611	3.71747	0.000201229	0.00606436	Bacteria	Chloroflexi	Ktedonobacteria	C0119	AsCoM_f_1365	AsCoM_g_4348	AsCoM_s_4348
ASV2988	32.4827	2.40709	0.552073	4.36009	1.30008e-05	0.000925367	Bacteria	Actinobacteriota	Thermoleophilia	Gaiellales	AsCoM_f_615	NA	NA
ASV862	59.9879	2.40399	0.614849	3.90989	9.23392e-05	0.00350773	Bacteria	Proteobacteria	Gammaproteobacteria	Burkholderiales	Oxalobacteraceae	NA	NA
ASV3057	31.6055	2.38595	0.676254	3.52819	0.000418419	0.00967501	Bacteria	Actinobacteriota	Actinobacteria	Micrococcales	Intrasporangiaceae	AsCoM_g_2070	AsCoM_s_4200
ASV3468	23.0222	2.38387	0.663877	3.59083	0.000329632	0.00842356	Bacteria	NA	NA	NA	NA	NA	NA
ASV673	145.723	2.36258	0.647867	3.64671	0.000265623	0.00743498	Bacteria	Actinobacteriota	Actinobacteria	Micrococcales	Intrasporangiaceae	AsCoM_g_2070	AsCoM_s_4200
ASV3462	27.0244	2.32902	0.647009	3.59967	0.000318617	0.00823034	Bacteria	Actinobacteriota	Thermoleophilia	Gaiellales	Gaiellaceae	Gaiella	AsCoM_s_3438
ASV1632	50.1699	2.3267	0.602286	3.86311	0.000111951	0.00400058	Bacteria	Actinobacteriota	Actinobacteria	Frankiales	Nakamurellaceae	Nakamurella	AsCoM_s_6444
ASV745	139.497	2.31771	0.532735	4.35058	1.35777e-05	0.000948934	Bacteria	Actinobacteriota	Actinobacteria	Micrococcales	Intrasporangiaceae	Lapillicoccus	AsCoM_s_2635
ASV94	291.582	2.31623	0.429279	5.39563	6.82851e-08	1.81578e-05	Bacteria	Chloroflexi	Chloroflexia	Chloroflexales	Roseiflexaceae	AsCoM_g_8878	NA
ASV1258	40.7429	2.28384	0.647585	3.5267	0.000420778	0.00970473	Bacteria	Proteobacteria	Alphaproteobacteria	Sphingomonadales	Sphingomonadaceae	Sphingomonas	Sphingomonas_oligophenolica
ASV509	81.8782	2.26976	0.616952	3.67899	0.000234163	0.00667844	Bacteria	Chloroflexi	Chloroflexia	Chloroflexales	Roseiflexaceae	AsCoM_g_8878	NA
ASV488	53.598	2.26765	0.557064	4.07072	4.68684e-05	0.00224199	Bacteria	Proteobacteria	Gammaproteobacteria	Burkholderiales	Comamonadaceae	Rhizobacter	NA
ASV3289	25.7963	2.26187	0.636632	3.55286	0.00038106	0.00913837	Bacteria	NA	NA	NA	NA	NA	NA
ASV310	190.361	2.25467	0.43623	5.16854	2.3593e-07	4.53839e-05	Bacteria	Myxococcota	Polyangia	Polyangiales	BIrii41	AsCoM_g_2299	AsCoM_s_2299
ASV17	194.45	2.20718	0.619904	3.56052	0.000370119	0.00900126	Bacteria	Proteobacteria	Gammaproteobacteria	Burkholderiales	Methylophilaceae	Methylotenera	NA
ASV80	336.181	2.1704	0.424655	5.11098	3.20496e-07	5.79521e-05	Bacteria	Chloroflexi	Chloroflexia	Chloroflexales	Roseiflexaceae	AsCoM_g_8878	NA
ASV494	67.5083	2.12668	0.529829	4.0139	5.97233e-05	0.00254697	Bacteria	Chloroflexi	Chloroflexia	Chloroflexales	Roseiflexaceae	AsCoM_g_8878	NA
ASV782	115.989	2.12435	0.575399	3.69196	0.000222531	0.00646913	Bacteria	Actinobacteriota	Thermoleophilia	Gaiellales	Gaiellaceae	Gaiella	AsCoM_s_3438
ASV241	146.768	1.9972	0.470217	4.24741	2.16255e-05	0.00131263	Bacteria	Chloroflexi	Chloroflexia	Chloroflexales	Roseiflexaceae	AsCoM_g_8878	NA
ASV84	128.239	1.99395	0.538962	3.69961	0.00021593	0.00633838	Bacteria	Proteobacteria	Alphaproteobacteria	Rhizobiales	Xanthobacteraceae	Bradyrhizobium	NA
ASV700	45.0515	1.98261	0.557123	3.55865	0.00037276	0.00901101	Bacteria	Chloroflexi	Chloroflexia	Chloroflexales	Roseiflexaceae	AsCoM_g_8878	NA
ASV618	150.953	1.98144	0.520024	3.81028	0.000138808	0.00475364	Bacteria	Chloroflexi	NA	NA	NA	NA	NA
ASV922	106.086	1.97769	0.513803	3.84912	0.000118541	0.00420286	Bacteria	Actinobacteriota	Actinobacteria	Propionibacteriales	Nocardioidaceae	Marmoricola	NA
ASV766	122.518	1.94959	0.526283	3.70445	0.000211851	0.00625931	Bacteria	Actinobacteriota	Acidimicrobiia	Microtrichales	Ilumatobacteraceae	Ilumatobacter	AsCoM_s_514
ASV1124	77.2772	1.90535	0.465955	4.08913	4.32992e-05	0.00210822	Bacteria	Actinobacteriota	Thermoleophilia	Solirubrobacterales	Solirubrobacteraceae	Solirubrobacter	NA
ASV212	64.8218	1.89719	0.461738	4.1088	3.97725e-05	0.00198665	Bacteria	Proteobacteria	Gammaproteobacteria	Burkholderiales	Comamonadaceae	NA	NA
ASV284	127.239	1.80569	0.432691	4.17316	3.00403e-05	0.00159099	Bacteria	Chloroflexi	Chloroflexia	Chloroflexales	Roseiflexaceae	AsCoM_g_8878	NA
ASV40	573.154	1.70594	0.393718	4.33291	1.47152e-05	0.000983511	Bacteria	Proteobacteria	Gammaproteobacteria	Burkholderiales	Comamonadaceae	NA	NA
ASV239	120.087	1.68046	0.423558	3.96749	7.26324e-05	0.00289282	Bacteria	Proteobacteria	Gammaproteobacteria	Burkholderiales	Comamonadaceae	NA	NA
ASV39	340.724	1.67357	0.380953	4.39311	1.11741e-05	0.000833753	Bacteria	Proteobacteria	Gammaproteobacteria	Burkholderiales	Comamonadaceae	Polaromonas	NA
ASV116	302.218	1.56516	0.412582	3.79357	0.000148498	0.0050096	Bacteria	Chloroflexi	Chloroflexia	Chloroflexales	Roseiflexaceae	AsCoM_g_8878	NA
ASV347	131.498	-1.94248	0.542294	-3.58197	0.00034101	0.00851678	Bacteria	Nitrospirota	Nitrospiria	Nitrospirales	Nitrospiraceae	Nitrospira	NA
ASV406	213.945	-1.97099	0.553261	-3.5625	0.000367339	0.00897597	Bacteria	Desulfobacterota	Desulfuromonadia	Geobacterales	Geobacteraceae	NA	NA
ASV268	218.485	-1.97679	0.529485	-3.73342	0.000188897	0.00580892	Bacteria	Acidobacteriota	Acidobacteriae	Solibacterales	Solibacteraceae	Ca_Solibacter	NA
ASV1233	46.89	-1.99796	0.529977	-3.7699	0.000163313	0.00527326	Bacteria	Acidobacteriota	Acidobacteriae	Solibacterales	Solibacteraceae	Ca_Solibacter	NA
ASV208	208.268	-2.23477	0.518869	-4.30701	1.65473e-05	0.00106102	Bacteria	Desulfobacterota	Desulfuromonadia	Geobacterales	Geobacteraceae	Geobacter	NA
ASV1237	55.1041	-2.27392	0.608535	-3.73671	0.000186443	0.00580892	Bacteria	Verrucomicrobiota	Verrucomicrobiae	Pedosphaerales	Pedosphaeraceae	AsCoM_g_3866	AsCoM_s_3965
ASV73	821	-2.30843	0.639008	-3.61253	0.000303225	0.00799258	Bacteria	Desulfobacterota	Desulfuromonadia	Geobacterales	Geobacteraceae	Geobacter	NA
ASV557	113.552	-2.3422	0.636357	-3.68063	0.000232655	0.00667844	Bacteria	Myxococcota	bacteriap25	AsCoM_o_71	AsCoM_f_71	AsCoM_g_71	AsCoM_s_863
ASV465	88.1423	-2.36823	0.647133	-3.65957	0.000252643	0.0071383	Bacteria	Bacteroidota	Bacteroidia	Flavobacteriales	Flavobacteriaceae	Flavobacterium	NA
ASV990	43.4044	-2.49136	0.582603	-4.27626	1.90059e-05	0.00118653	Bacteria	Desulfobacterota	Desulfuromonadia	Geobacterales	Geobacteraceae	Geobacter	NA
ASV69	842.246	-2.51429	0.708283	-3.54984	0.000385469	0.00919531	Bacteria	Desulfobacterota	Desulfuromonadia	Geobacterales	Geobacteraceae	AsCoM_g_205	NA
ASV811	86.7154	-2.56044	0.728165	-3.51629	0.000437618	0.00994097	Bacteria	Desulfobacterota	Desulfuromonadia	Geobacterales	Geobacteraceae	AsCoM_g_3954	AsCoM_s_3993
ASV477	122.778	-2.58945	0.710531	-3.64439	0.00026803	0.00747919	Bacteria	Desulfobacterota	Desulfuromonadia	Geobacterales	Geobacteraceae	AsCoM_g_383	NA
ASV88	597.121	-2.59067	0.684666	-3.78384	0.000154426	0.0051407	Bacteria	Desulfobacterota	Desulfuromonadia	Geobacterales	Geobacteraceae	AsCoM_g_383	AsCoM_s_383
ASV83	595.41	-2.61891	0.701413	-3.73376	0.000188639	0.00580892	Bacteria	Desulfobacterota	Desulfuromonadia	Geobacterales	Geobacteraceae	NA	NA
ASV466	147.631	-2.65218	0.745069	-3.55964	0.00037136	0.00900126	Bacteria	Desulfobacterota	Desulfuromonadia	Geobacterales	Geobacteraceae	Geobacter	NA
ASV502	118.261	-2.71777	0.551001	-4.93242	8.12163e-07	0.000116552	Bacteria	Bacteroidota	Bacteroidia	Flavobacteriales	Flavobacteriaceae	Flavobacterium	NA
ASV300	200.049	-2.73906	0.76295	-3.59009	0.000330568	0.00842356	Bacteria	Bacteroidota	Bacteroidia	Sphingobacteriales	AKYH767	AsCoM_g_412	NA
ASV1355	66.4398	-2.75217	0.776551	-3.54409	0.000393963	0.00932481	Bacteria	Desulfobacterota	Desulfuromonadia	Geobacterales	Geobacteraceae	AsCoM_g_3954	AsCoM_s_3993
ASV540	67.0712	-2.75406	0.738139	-3.73108	0.000190661	0.00583007	Bacteria	Bacteroidota	Bacteroidia	Flavobacteriales	Flavobacteriaceae	Flavobacterium	NA
ASV681	74.1504	-2.77681	0.705449	-3.93622	8.2774e-05	0.00318451	Bacteria	Bacteroidota	Kapabacteria	Kapabacteriales	AsCoM_f_758	AsCoM_g_758	AsCoM_s_758
ASV812	113.821	-2.9866	0.802905	-3.71974	0.000199425	0.00604111	Bacteria	Desulfobacterota	Desulfuromonadia	Geobacterales	Geobacteraceae	AsCoM_g_1897	AsCoM_s_1897
ASV1619	39.2823	-3.03823	0.595712	-5.10017	3.39345e-07	5.90003e-05	Bacteria	Bacteroidota	Bacteroidia	Flavobacteriales	Flavobacteriaceae	Flavobacterium	NA
ASV718	83.5063	-3.08705	0.835479	-3.69495	0.00021993	0.00643492	Bacteria	Bacteroidota	Bacteroidia	Sphingobacteriales	KD3-93	AsCoM_g_460	AsCoM_s_460
ASV3918	11.7951	-3.21096	0.905779	-3.54497	0.000392658	0.00932481	Bacteria	Patescibacteria	Gracilibacteria	Ca_Abawacabacteria	AsCoM_f_5953	AsCoM_g_5953	AsCoM_s_5953
ASV3174	26.7194	-3.32081	0.937004	-3.54408	0.000393991	0.00932481	Bacteria	Bacteroidota	Bacteroidia	Flavobacteriales	Flavobacteriaceae	Flavobacterium	NA
ASV2913	11.1658	-3.33407	0.918286	-3.63075	0.000282597	0.00764959	Bacteria	Bacteroidota	Kapabacteria	Kapabacteriales	AsCoM_f_758	AsCoM_g_758	AsCoM_s_2539
ASV2876	59.3006	-3.40266	0.936382	-3.63384	0.000279232	0.00760528	Bacteria	Desulfobacterota	Desulfuromonadia	Geobacterales	Geobacteraceae	AsCoM_g_205	NA
ASV492	164.513	-3.40434	0.569873	-5.97386	2.31699e-09	9.1078e-07	Bacteria	Bacteroidota	Bacteroidia	Flavobacteriales	Flavobacteriaceae	Flavobacterium	NA
ASV2933	15.7743	-3.41892	0.904868	-3.77837	0.000157861	0.00517109	Bacteria	Bacteroidota	Kapabacteria	Kapabacteriales	AsCoM_f_11194	AsCoM_g_11194	AsCoM_s_11194
ASV3325	16.0359	-3.49219	0.979339	-3.56586	0.000362661	0.00888568	Bacteria	Bacteroidota	Kapabacteria	Kapabacteriales	AsCoM_f_758	AsCoM_g_8703	AsCoM_s_8703
ASV680	28.7947	-3.63193	0.947927	-3.83144	0.000127395	0.00442992	Bacteria	Proteobacteria	Gammaproteobacteria	Burkholderiales	Oxalobacteraceae	NA	NA
ASV510	181.304	-3.63659	1.00805	-3.60756	0.000309094	0.00810005	Bacteria	Desulfobacterota	Desulfuromonadia	Geobacterales	Geobacteraceae	Geobacter	NA
ASV1638	27.4432	-3.69869	0.910623	-4.06171	4.87137e-05	0.00227537	Bacteria	Proteobacteria	Gammaproteobacteria	Burkholderiales	Rhodocyclaceae	Ca_Accumulibacter	NA
ASV1145	16.3539	-3.71303	1.03389	-3.59131	0.000329021	0.00842356	Bacteria	Proteobacteria	Gammaproteobacteria	Burkholderiales	Oxalobacteraceae	NA	NA
ASV206	29.0579	-3.74531	0.891418	-4.20152	2.65126e-05	0.00152676	Bacteria	Proteobacteria	Gammaproteobacteria	Burkholderiales	Rhodocyclaceae	Dechloromonas	Dechloromonas_hortensis
ASV3029	17.7729	-3.83345	0.973453	-3.93799	8.21655e-05	0.00317993	Bacteria	Bacteroidota	Bacteroidia	Sphingobacteriales	env.OPS_17	AsCoM_g_658	NA
ASV2778	39.5902	-3.88506	0.852295	-4.55835	5.15578e-06	0.000480033	Bacteria	Proteobacteria	Gammaproteobacteria	Burkholderiales	Comamonadaceae	Ramlibacter	NA
ASV34	119.844	-3.91879	0.686587	-5.70764	1.14552e-08	3.57127e-06	Bacteria	Proteobacteria	Gammaproteobacteria	Burkholderiales	Rhodocyclaceae	Dechloromonas	Dechloromonas_hortensis
ASV2457	35.9807	-3.92369	0.763413	-5.13967	2.75227e-07	5.07822e-05	Bacteria	Bacteroidota	Bacteroidia	Flavobacteriales	Flavobacteriaceae	Flavobacterium	NA
ASV468	50.2131	-3.92932	1.10917	-3.54256	0.00039626	0.00935401	Bacteria	Proteobacteria	Gammaproteobacteria	Burkholderiales	Comamonadaceae	NA	NA
ASV2140	11.7305	-4.07971	1.06113	-3.84468	0.000120709	0.00424641	Bacteria	Proteobacteria	Gammaproteobacteria	Burkholderiales	Rhodocyclaceae	NA	NA
ASV2528	46.0012	-4.09288	1.16357	-3.51751	0.000435617	0.00994097	Bacteria	Desulfobacterota	Desulfuromonadia	Desulfuromonadales	Desulfuromonadaceae	Desulfuromonas	AsCoM_s_7656
ASV153	194.203	-4.11556	0.901359	-4.56595	4.97233e-06	0.000473209	Bacteria	Proteobacteria	Gammaproteobacteria	Burkholderiales	Rhodocyclaceae	Dechloromonas	AsCoM_s_684
ASV556	212.404	-4.25093	0.993212	-4.27998	1.86907e-05	0.00118653	Bacteria	Desulfobacterota	Desulfuromonadia	Desulfuromonadales	Desulfuromonadaceae	Desulfuromonas	AsCoM_s_7656
ASV4577	13.8178	-4.2916	1.16183	-3.69384	0.000220891	0.00644218	Bacteria	Firmicutes	Clostridia	Lachnospirales	Lachnospiraceae	Mobilitalea	AsCoM_s_10230
ASV2504	72.769	-4.40689	1.05535	-4.17577	2.96979e-05	0.00159099	Bacteria	Desulfobacterota	Desulfuromonadia	Geobacterales	Geobacteraceae	Geobacter	NA
ASV4192	12.0134	-4.50645	1.23307	-3.65467	0.000257514	0.0072529	Bacteria	Proteobacteria	Gammaproteobacteria	Burkholderiales	Oxalobacteraceae	NA	NA
ASV804	43.3359	-4.517	0.987839	-4.57261	4.81695e-06	0.00046828	Bacteria	Proteobacteria	Gammaproteobacteria	Burkholderiales	Rhodocyclaceae	Dechloromonas	AsCoM_s_684
ASV260	94.2249	-4.56711	0.960315	-4.75585	1.97618e-06	0.000232034	Bacteria	Firmicutes	Clostridia	Clostridiales	Caloramatoraceae	Fonticella	AsCoM_s_15834
ASV3569	29.2067	-4.58522	1.10506	-4.14928	3.3352e-05	0.00170359	Bacteria	Desulfobacterota	Desulfuromonadia	Desulfuromonadales	Desulfuromonadaceae	Desulfuromonas	AsCoM_s_7656
ASV2232	48.1878	-4.70617	1.29575	-3.632	0.000281234	0.00763555	Bacteria	Desulfobacterota	Desulfuromonadia	Desulfuromonadales	Desulfuromonadaceae	Desulfuromonas	AsCoM_s_7656
ASV1898	40.9636	-4.75393	0.965949	-4.92151	8.58798e-07	0.000119452	Bacteria	Proteobacteria	Gammaproteobacteria	Burkholderiales	Oxalobacteraceae	NA	NA
ASV3349	36.4578	-4.76495	1.26713	-3.76042	0.000169631	0.00541921	Bacteria	Desulfobacterota	Desulfuromonadia	Geobacterales	Geobacteraceae	AsCoM_g_205	NA
ASV1288	57.3851	-4.79421	1.01622	-4.71767	2.38557e-06	0.000263023	Bacteria	Proteobacteria	Gammaproteobacteria	Burkholderiales	Oxalobacteraceae	Noviherbaspirillum	NA
ASV1722	49.8277	-4.87557	0.793648	-6.14323	8.0858e-10	3.32289e-07	Bacteria	Firmicutes	Clostridia	Lachnospirales	Lachnospiraceae	Mobilitalea	AsCoM_s_10230
ASV1147	21.0181	-4.92716	1.33872	-3.6805	0.000232778	0.00667844	Bacteria	Firmicutes	Clostridia	Clostridiales	Caloramatoraceae	Fonticella	AsCoM_s_15834
ASV1857	21.7638	-5.023	1.101	-4.56222	5.06153e-06	0.00047668	Bacteria	Proteobacteria	Gammaproteobacteria	Burkholderiales	Rhodocyclaceae	Ca_Accumulibacter	AsCoM_s_517
ASV2617	25.3306	-5.15999	1.28428	-4.01781	5.87409e-05	0.00254006	Bacteria	Proteobacteria	Gammaproteobacteria	Burkholderiales	Oxalobacteraceae	NA	NA
ASV3173	50.8584	-5.20123	1.4371	-3.61927	0.000295441	0.00785611	Bacteria	Firmicutes	Clostridia	Oscillospirales	Hungateiclostridiaceae	NA	NA
ASV1091	79.513	-5.23504	1.14592	-4.5684	4.91469e-06	0.000472699	Bacteria	Proteobacteria	Gammaproteobacteria	Burkholderiales	Oxalobacteraceae	NA	NA
ASV3053	25.1704	-5.29217	1.47492	-3.5881	0.000333091	0.00843551	Bacteria	Proteobacteria	Gammaproteobacteria	Burkholderiales	Oxalobacteraceae	Noviherbaspirillum	NA
ASV353	70.9356	-5.30121	1.21376	-4.36758	1.25632e-05	0.000901457	Bacteria	NA	NA	NA	NA	NA	NA
ASV3836	26.4365	-5.31879	1.46121	-3.63999	0.000272645	0.00753817	Bacteria	Desulfobacterota	Desulfuromonadia	Geobacterales	Geobacteraceae	Geobacter	NA
ASV1012	84.4163	-5.33042	1.2099	-4.40568	1.05454e-05	0.000794507	Bacteria	Proteobacteria	Gammaproteobacteria	Burkholderiales	Oxalobacteraceae	Noviherbaspirillum	NA
ASV3710	8.23926	-5.50323	1.56501	-3.51641	0.000437426	0.00994097	Bacteria	Firmicutes	Clostridia	Clostridiales	Caloramatoraceae	Fonticella	AsCoM_s_15834
ASV7163	8.54694	-5.54967	1.57139	-3.5317	0.000412903	0.00959655	Bacteria	Proteobacteria	Gammaproteobacteria	Burkholderiales	Comamonadaceae	Ramlibacter	NA
ASV949	162.147	-5.66454	1.27836	-4.4311	9.3754e-06	0.000743472	Bacteria	Desulfobacterota	Desulfuromonadia	Desulfuromonadales	Desulfuromonadaceae	Desulfuromonas	AsCoM_s_7656
ASV3922	34.7088	-5.66855	1.42511	-3.97762	6.96071e-05	0.00280945	Bacteria	Desulfobacterota	Desulfuromonadia	Desulfuromonadales	Desulfuromonadaceae	Desulfuromonas	AsCoM_s_7656
ASV1283	76.7871	-5.70663	1.078	-5.29372	1.19856e-07	2.9287e-05	Bacteria	Desulfobacterota	Desulfobulbia	Desulfobulbales	Desulfobulbaceae	Desulfobulbus	AsCoM_s_8355
ASV3721	10.205	-5.81766	1.46622	-3.9678	7.25404e-05	0.00289282	Bacteria	Proteobacteria	Gammaproteobacteria	Burkholderiales	NA	NA	NA
ASV1459	19.8773	-5.84018	1.46011	-3.99982	6.33914e-05	0.00261699	Bacteria	NA	NA	NA	NA	NA	NA
ASV1995	39.9204	-5.86913	1.44274	-4.06804	4.74102e-05	0.00225598	Bacteria	Proteobacteria	Gammaproteobacteria	Burkholderiales	Rhodocyclaceae	Azoarcus	AsCoM_s_4179
ASV7573	10.8495	-5.90934	1.57099	-3.76154	0.000168869	0.00541399	Bacteria	Proteobacteria	Gammaproteobacteria	Burkholderiales	Comamonadaceae	Ramlibacter	NA
ASV418	51.8304	-5.91979	1.46293	-4.04653	5.19832e-05	0.00236425	Bacteria	Proteobacteria	Gammaproteobacteria	Burkholderiales	NA	NA	NA
ASV1588	79.6766	-5.92437	1.33373	-4.44196	8.91443e-06	0.00072694	Bacteria	Verrucomicrobiota	Verrucomicrobiae	Pedosphaerales	Pedosphaeraceae	Pedosphaera	AsCoM_s_15116
ASV2388	32.8191	-6.02981	1.71152	-3.52306	0.000426588	0.0098137	Bacteria	Bacteroidota	Bacteroidia	Bacteroidales	Prolixibacteraceae	WCHB1-32	NA
ASV2785	42.2335	-6.03903	1.20792	-4.99951	5.74754e-07	8.66058e-05	Bacteria	Proteobacteria	Gammaproteobacteria	Burkholderiales	Comamonadaceae	Ramlibacter	NA
ASV1419	87.3235	-6.20564	1.41306	-4.39162	1.12507e-05	0.000833753	Bacteria	Acidobacteriota	Acidobacteriae	Bryobacterales	Bryobacteraceae	Bryobacter	AsCoM_s_8479
ASV2671	47.6576	-6.24237	1.68117	-3.7131	0.000204735	0.00614955	Bacteria	Bacteroidota	Bacteroidia	Bacteroidales	Prolixibacteraceae	WCHB1-32	NA
ASV3453	36.5935	-6.25208	1.72309	-3.62842	0.000285159	0.00768079	Bacteria	Bacteroidota	Bacteroidia	Bacteroidales	Prolixibacteraceae	WCHB1-32	NA
ASV10234	7.18671	-6.29672	1.77362	-3.55022	0.000384912	0.00919531	Bacteria	Firmicutes	Clostridia	Oscillospirales	Hungateiclostridiaceae	AsCoM_g_5429	AsCoM_s_5571
ASV2872	44.4085	-6.39566	1.73568	-3.68482	0.000228865	0.00661077	Bacteria	Myxococcota	Myxococcia	Myxococcales	Anaeromyxobacteraceae	Anaeromyxobacter	AsCoM_s_8031
ASV1462	67.9763	-6.40657	1.59958	-4.00517	6.19741e-05	0.00260608	Bacteria	Bacteroidota	Bacteroidia	Sphingobacteriales	Lentimicrobiaceae	Lentimicrobium	AsCoM_s_8529
ASV935	29.3491	-6.42201	1.5151	-4.23866	2.24857e-05	0.00134631	Bacteria	Firmicutes	Clostridia	Clostridiales	Caloramatoraceae	Fonticella	AsCoM_s_15834
ASV2954	57.1487	-6.44494	1.78454	-3.61154	0.00030438	0.00799971	Bacteria	Bacteroidota	Bacteroidia	Bacteroidales	Prolixibacteraceae	BSV13	AsCoM_s_7286
ASV514	30.7374	-6.46884	1.72997	-3.73928	0.000184547	0.00580892	Bacteria	Proteobacteria	Gammaproteobacteria	Burkholderiales	Rhodocyclaceae	Ca_Accumulibacter	NA
ASV6835	8.8383	-6.58934	1.83787	-3.58532	0.000336666	0.00845498	Bacteria	Firmicutes	Clostridia	Peptostreptococcales-Tissierellales	Anaerovoracaceae	Anaerovorax	AsCoM_s_8414
ASV774	115.927	-6.65812	1.42226	-4.68135	2.84989e-06	0.000296783	Bacteria	Proteobacteria	Gammaproteobacteria	Burkholderiales	Oxalobacteraceae	Noviherbaspirillum	NA
ASV3560	35.4827	-6.67659	1.82443	-3.65955	0.000252655	0.0071383	Bacteria	Firmicutes	Clostridia	Oscillospirales	Hungateiclostridiaceae	AsCoM_g_5429	AsCoM_s_16709
ASV267	68.3705	-6.74426	1.28389	-5.25301	1.49637e-07	3.15294e-05	Bacteria	Proteobacteria	Gammaproteobacteria	Burkholderiales	Rhodocyclaceae	Ca_Accumulibacter	NA
ASV625	194.624	-6.78069	1.4166	-4.7866	1.69632e-06	0.000206859	Bacteria	Bacteroidota	Bacteroidia	Sphingobacteriales	Lentimicrobiaceae	Lentimicrobium	AsCoM_s_8529
ASV2066	59.0245	-6.82743	1.51132	-4.51753	6.25646e-06	0.000549172	Bacteria	Firmicutes	Clostridia	Lachnospirales	Lachnospiraceae	Mobilitalea	AsCoM_s_10230
ASV5615	10.7572	-6.88003	1.92202	-3.57959	0.000344136	0.00857118	Bacteria	Proteobacteria	Gammaproteobacteria	Burkholderiales	Rhodocyclaceae	AsCoM_g_517	AsCoM_s_5437
ASV3228	10.8045	-6.88058	1.78665	-3.8511	0.00011759	0.00418555	Bacteria	Proteobacteria	Gammaproteobacteria	Burkholderiales	Rhodocyclaceae	Dechloromonas	AsCoM_s_684
ASV2831	40.0886	-6.93269	1.755	-3.95026	7.80665e-05	0.00304224	Bacteria	Firmicutes	Clostridia	Oscillospirales	Hungateiclostridiaceae	AsCoM_g_5429	AsCoM_s_5571
ASV851	41.9294	-6.93365	1.66403	-4.16678	3.08933e-05	0.00160521	Bacteria	Proteobacteria	Gammaproteobacteria	Burkholderiales	Rhodocyclaceae	Ca_Accumulibacter	NA
ASV716	122.876	-6.94276	1.70016	-4.08358	4.43468e-05	0.00214406	Bacteria	Desulfobacterota	Desulfuromonadia	Geobacterales	Geobacteraceae	NA	NA
ASV137	41.7203	-6.98892	1.65341	-4.22697	2.36862e-05	0.00139056	Bacteria	Proteobacteria	Gammaproteobacteria	Burkholderiales	Rhodocyclaceae	NA	NA
ASV532	191.879	-7.02217	1.46228	-4.8022	1.56928e-06	0.000202684	Bacteria	Firmicutes	Clostridia	Gracilibacteraceae	Lutispora	NA	NA
ASV2235	23.4061	-7.0341	1.73109	-4.06339	4.83653e-05	0.00227537	Bacteria	Proteobacteria	Gammaproteobacteria	Burkholderiales	Rhodocyclaceae	Sulfuritalea	AsCoM_s_12392
ASV2509	12.0871	-7.04993	1.78408	-3.95157	7.76411e-05	0.00303876	Bacteria	Proteobacteria	Gammaproteobacteria	Burkholderiales	Rhodocyclaceae	Dechloromonas	NA
ASV1427	12.1057	-7.05163	1.62417	-4.34169	1.41391e-05	0.000973718	Bacteria	Firmicutes	Clostridia	Lachnospirales	Lachnospiraceae	NA	NA
ASV1286	12.2182	-7.06357	1.62887	-4.33649	1.44778e-05	0.000976822	Bacteria	Proteobacteria	Gammaproteobacteria	Burkholderiales	Rhodocyclaceae	Ca_Accumulibacter	NA
ASV4692	24.5138	-7.09806	2.01121	-3.52924	0.00041675	0.00966112	Bacteria	Bacteroidota	Bacteroidia	Bacteroidales	Prolixibacteraceae	WCHB1-32	NA
ASV1500	50.0169	-7.16536	1.83521	-3.90439	9.4465e-05	0.0035442	Bacteria	Firmicutes	Clostridia	Peptostreptococcales-Tissierellales	Anaerovoracaceae	Anaerovorax	AsCoM_s_8414
ASV4642	26.2606	-7.20027	1.89528	-3.79905	0.000145254	0.00491849	Bacteria	Firmicutes	Clostridia	Oscillospirales	Hungateiclostridiaceae	AsCoM_g_5429	AsCoM_s_5571
ASV3271	26.4484	-7.20856	1.89082	-3.81241	0.00013762	0.0047309	Bacteria	Firmicutes	Clostridia	Oscillospirales	Hungateiclostridiaceae	Anaerobacterium	NA
ASV5234	13.6693	-7.22227	1.96291	-3.67936	0.000233816	0.00667844	Bacteria	Proteobacteria	Gammaproteobacteria	Burkholderiales	Rhodocyclaceae	Azoarcus	AsCoM_s_4179
ASV1139	13.6197	-7.22378	1.45329	-4.97066	6.67265e-07	9.73023e-05	Bacteria	Proteobacteria	Gammaproteobacteria	Burkholderiales	Rhodocyclaceae	NA	NA
ASV2895	27.0236	-7.23771	1.78176	-4.06211	4.86305e-05	0.00227537	Bacteria	Bacteroidota	Bacteroidia	Bacteroidales	Prolixibacteraceae	WCHB1-32	AsCoM_s_4775
ASV910	161.969	-7.26264	1.71888	-4.22523	2.38696e-05	0.00139229	Bacteria	Bacteroidota	Bacteroidia	Bacteroidales	Prolixibacteraceae	WCHB1-32	NA
ASV2860	14.4457	-7.30771	2.06653	-3.53622	0.000405904	0.00948262	Bacteria	Bacteroidota	Bacteroidia	Bacteroidales	Paludibacteraceae	AsCoM_g_1690	AsCoM_s_1690
ASV5985	14.6661	-7.32909	1.72347	-4.25252	2.11378e-05	0.00130004	Bacteria	Proteobacteria	Gammaproteobacteria	Burkholderiales	Oxalobacteraceae	NA	NA
ASV5522	15.0072	-7.35829	2.06687	-3.56012	0.000370692	0.00900126	Bacteria	Firmicutes	Clostridia	Peptostreptococcales-Tissierellales	Anaerovoracaceae	Anaerovorax	AsCoM_s_8414
ASV5802	15.5184	-7.40851	2.06249	-3.59202	0.000328128	0.00842356	Bacteria	Verrucomicrobiota	Verrucomicrobiae	Pedosphaerales	Pedosphaeraceae	Pedosphaera	AsCoM_s_15116
ASV1476	30.8159	-7.42847	1.95891	-3.79214	0.000149356	0.00501981	Bacteria	Firmicutes	Clostridia	Peptostreptococcales-Tissierellales	Anaerovoracaceae	Anaerovorax	AsCoM_s_8414
ASV89	117.14	-7.44564	1.47229	-5.05717	4.25527e-07	6.99489e-05	Bacteria	Proteobacteria	Gammaproteobacteria	Burkholderiales	Rhodocyclaceae	Ca_Accumulibacter	NA
ASV1884	31.1253	-7.44861	1.80436	-4.12811	3.6576e-05	0.00185777	Bacteria	Proteobacteria	Gammaproteobacteria	Burkholderiales	Chitinimonadaceae	Chitinivorax	AsCoM_s_8022
ASV4171	32.4049	-7.50345	2.06256	-3.63793	0.000274837	0.00757562	Bacteria	Bacteroidota	Bacteroidia	Bacteroidales	Prolixibacteraceae	BSV13	AsCoM_s_7286
ASV5738	16.6624	-7.51093	2.08412	-3.60389	0.000313491	0.00814445	Bacteria	Bacteroidota	Bacteroidia	Bacteroidales	Prolixibacteraceae	BSV13	AsCoM_s_7286
ASV769	226.095	-7.51228	1.73123	-4.33926	1.42964e-05	0.000973718	Bacteria	Bacteroidota	Bacteroidia	Bacteroidales	Prolixibacteraceae	BSV13	AsCoM_s_7286
ASV1079	124.66	-7.52389	1.60735	-4.68092	2.85589e-06	0.000296783	Bacteria	Firmicutes	Clostridia	Oscillospirales	Hungateiclostridiaceae	AsCoM_g_5429	AsCoM_s_5571
ASV3861	16.8327	-7.52473	1.93163	-3.89553	9.7984e-05	0.00363063	Bacteria	Firmicutes	Clostridia	Oscillospirales	Hungateiclostridiaceae	AsCoM_g_5429	NA
ASV4245	17.015	-7.54408	2.08025	-3.62653	0.00028725	0.00768878	Bacteria	Firmicutes	Clostridia	Oscillospirales	Hungateiclostridiaceae	AsCoM_g_5429	NA
ASV348	304.807	-7.59061	1.52398	-4.98077	6.33323e-07	9.38668e-05	Bacteria	Bacteroidota	Bacteroidia	Sphingobacteriales	Lentimicrobiaceae	Lentimicrobium	AsCoM_s_8529
ASV891	176.763	-7.59552	1.95297	-3.88922	0.000100565	0.00365144	Bacteria	Bacteroidota	Bacteroidia	Bacteroidales	Bacteroidetes_vadinHA17	AsCoM_g_11762	AsCoM_s_15865
ASV2159	34.6869	-7.60084	2.07073	-3.6706	0.000241978	0.00687962	Bacteria	NA	NA	NA	NA	NA	NA
ASV4355	17.8189	-7.60918	1.96047	-3.88131	0.000103897	0.0037278	Bacteria	Proteobacteria	Gammaproteobacteria	Xanthomonadales	Xanthomonadaceae	Arenimonas	NA
ASV5900	18.2787	-7.64377	2.12271	-3.60094	0.000317069	0.0082138	Bacteria	Myxococcota	Myxococcia	Myxococcales	Anaeromyxobacteraceae	Anaeromyxobacter	NA
ASV1533	18.3943	-7.65698	1.86546	-4.10461	4.0499e-05	0.00201182	Bacteria	Proteobacteria	Gammaproteobacteria	Burkholderiales	Rhodocyclaceae	Sulfuritalea	AsCoM_s_12392
ASV2443	36.047	-7.66007	1.83622	-4.17164	3.02411e-05	0.00159099	Bacteria	Proteobacteria	Gammaproteobacteria	Burkholderiales	Oxalobacteraceae	NA	NA
ASV1887	62.1174	-7.6611	1.90326	-4.02525	5.6914e-05	0.00251005	Bacteria	Bacteroidota	Bacteroidia	Bacteroidales	Paludibacteraceae	Paludibacter	NA
ASV6958	19.1737	-7.71296	2.0802	-3.7078	0.000209066	0.00622462	Bacteria	Firmicutes	NA	NA	NA	NA	NA
ASV5501	19.6135	-7.74619	2.16846	-3.57221	0.000353986	0.00874423	Bacteria	Firmicutes	NA	NA	NA	NA	NA
ASV3553	20.6684	-7.82378	1.62054	-4.82787	1.38e-06	0.00018082	Bacteria	Proteobacteria	Gammaproteobacteria	Burkholderiales	Methylophilaceae	AsCoM_g_3561	AsCoM_s_3561
ASV2737	40.4522	-7.82531	1.95755	-3.9975	6.40151e-05	0.00263073	Bacteria	Acidobacteriota	Acidobacteriae	Acidobacteriales	Koribacteraceae	Ca_Koribacter	NA
ASV3050	21.1823	-7.85811	2.09497	-3.75095	0.000176168	0.00558856	Bacteria	Acidobacteriota	Acidobacteriae	Acidobacteriales	Koribacteraceae	Ca_Koribacter	AsCoM_s_10444
ASV3423	21.2318	-7.86195	2.07916	-3.78131	0.000156003	0.00514754	Bacteria	Firmicutes	Clostridia	Oscillospirales	Hungateiclostridiaceae	AsCoM_g_5429	NA
ASV3808	41.6095	-7.86679	2.00913	-3.91553	9.02074e-05	0.0034412	Bacteria	Firmicutes	Clostridia	Oscillospirales	Hungateiclostridiaceae	Ruminiclostridium	NA
ASV925	82.3803	-7.88435	1.95947	-4.0237	5.72898e-05	0.00251435	Bacteria	Firmicutes	Clostridia	Oscillospirales	Hungateiclostridiaceae	AsCoM_g_5429	NA
ASV1382	78.9105	-7.91719	1.82025	-4.3495	1.36447e-05	0.000948934	Bacteria	Firmicutes	Clostridia	Oscillospirales	Hungateiclostridiaceae	AsCoM_g_5429	NA
ASV4039	22.0871	-7.92101	2.12139	-3.73388	0.000188554	0.00580892	Bacteria	Firmicutes	Clostridia	Oscillospirales	Hungateiclostridiaceae	Anaerobacterium	NA
ASV2058	79.4275	-7.94024	2.23199	-3.55747	0.000374442	0.00902754	Bacteria	Bacteroidota	Bacteroidia	Bacteroidales	Bacteroidetes_vadinHA17	AsCoM_g_11762	NA
ASV3086	44.2562	-7.95431	2.09815	-3.7911	0.000149983	0.00502222	Bacteria	Bacteroidota	Bacteroidia	Bacteroidales	Prolixibacteraceae	WCHB1-32	NA
ASV4856	23.0715	-7.9806	1.99135	-4.00764	6.13279e-05	0.00259096	Bacteria	Desulfobacterota	Desulfuromonadia	Geobacterales	Pseudopelobacteraceae	Pseudopelobacter	AsCoM_s_5494
ASV1316	126.345	-7.98584	1.78264	-4.47978	7.47202e-06	0.000631351	Bacteria	Desulfobacterota	Desulfuromonadia	Geobacterales	NA	NA	NA
ASV3001	48.0503	-8.07365	1.99529	-4.04635	5.20232e-05	0.00236425	Bacteria	Bacteroidota	Bacteroidia	Bacteroidales	Prolixibacteraceae	BSV13	AsCoM_s_17187
ASV1932	82.1828	-8.07469	2.01357	-4.01013	6.06857e-05	0.00257587	Bacteria	Verrucomicrobiota	Verrucomicrobiae	Pedosphaerales	Pedosphaeraceae	NA	NA
ASV4431	25.6699	-8.13528	2.19314	-3.70942	0.000207737	0.00621903	Bacteria	Bacteroidota	Bacteroidia	Bacteroidales	Prolixibacteraceae	BSV13	AsCoM_s_7286
ASV699	192.72	-8.16551	1.66483	-4.90472	9.35612e-07	0.000126252	Bacteria	Firmicutes	Clostridia	Oscillospirales	Hungateiclostridiaceae	AsCoM_g_15331	AsCoM_s_15331
ASV2576	26.475	-8.1816	2.09551	-3.90436	9.44755e-05	0.0035442	Bacteria	Proteobacteria	Gammaproteobacteria	Burkholderiales	NA	NA	NA
ASV2369	52.6585	-8.20717	2.29444	-3.57697	0.000347596	0.00860991	Bacteria	NA	NA	NA	NA	NA	NA
ASV4412	27.139	-8.21631	2.11034	-3.89335	9.88699e-05	0.00363536	Bacteria	Verrucomicrobiota	Verrucomicrobiae	Pedosphaerales	Pedosphaeraceae	NA	NA
ASV4730	27.7479	-8.24777	2.26974	-3.6338	0.000279278	0.00760528	Bacteria	Firmicutes	Clostridia	Oscillospirales	Hungateiclostridiaceae	NA	NA
ASV2572	30.0344	-8.36487	1.60527	-5.21089	1.87934e-07	3.7758e-05	Bacteria	Proteobacteria	Gammaproteobacteria	Burkholderiales	Rhodocyclaceae	Ca_Accumulibacter	NA
ASV2379	59.7271	-8.39019	2.32672	-3.60601	0.000310938	0.00810142	Bacteria	Bacteroidota	Bacteroidia	Bacteroidales	Prolixibacteraceae	BSV13	NA
ASV152	471.562	-8.39092	1.82867	-4.58854	4.46358e-06	0.000438643	Bacteria	Bacteroidota	Bacteroidia	Bacteroidales	Prolixibacteraceae	WCHB1-32	AsCoM_s_909
ASV723	211.28	-8.41007	1.77437	-4.73974	2.13997e-06	0.000245548	Bacteria	Bacteroidota	Bacteroidia	Bacteroidales	Prolixibacteraceae	WCHB1-32	NA
ASV3937	31.8365	-8.44652	2.17587	-3.8819	0.000103643	0.0037278	Bacteria	Bacteroidota	Bacteroidia	Bacteroidales	Prolixibacteraceae	BSV13	AsCoM_s_7286
ASV2270	63.9419	-8.48841	2.21079	-3.83954	0.000123267	0.00430294	Bacteria	Bacteroidota	Bacteroidia	Bacteroidales	Bacteroidetes_vadinHA17	AsCoM_g_11762	AsCoM_s_11762
ASV3754	33.0729	-8.50243	2.11198	-4.02582	5.67769e-05	0.00251005	Bacteria	Verrucomicrobiota	Verrucomicrobiae	Pedosphaerales	Pedosphaeraceae	NA	NA
ASV1812	66.1401	-8.53633	1.92245	-4.44034	8.98163e-06	0.00072694	Bacteria	Firmicutes	Clostridia	Peptostreptococcales-Tissierellales	Anaerovoracaceae	Anaerovorax	AsCoM_s_8414
ASV2701	36.74	-8.6554	2.19814	-3.93759	8.23032e-05	0.00317993	Bacteria	Firmicutes	Clostridia	Oscillospirales	Hungateiclostridiaceae	Ruminiclostridium	NA
ASV3302	36.8394	-8.65714	2.15466	-4.01786	5.8728e-05	0.00254006	Bacteria	Firmicutes	Clostridia	Lachnospirales	Lachnospiraceae	NA	NA
ASV760	139.433	-8.66613	1.72719	-5.01746	5.23589e-07	8.16167e-05	Bacteria	Bacteroidota	Bacteroidia	Bacteroidales	Prolixibacteraceae	WCHB1-32	NA
ASV3223	38.1993	-8.71123	2.1503	-4.05116	5.09637e-05	0.00236289	Bacteria	Bacteroidota	Bacteroidia	Bacteroidales	Prolixibacteraceae	WCHB1-32	NA
ASV1641	75.8199	-8.73447	2.08332	-4.19258	2.75804e-05	0.00155046	Bacteria	Bacteroidota	Bacteroidia	Bacteroidales	Prolixibacteraceae	WCHB1-32	AsCoM_s_11224
ASV1098	139.9	-8.85765	2.23395	-3.96502	7.33883e-05	0.0029101	Bacteria	Bacteroidota	Bacteroidia	Bacteroidales	Prolixibacteraceae	WCHB1-32	NA
ASV2782	42.9492	-8.87969	2.04656	-4.33883	1.43241e-05	0.000973718	Bacteria	Firmicutes	Clostridia	Oscillospirales	Hungateiclostridiaceae	AsCoM_g_15331	AsCoM_s_15331
ASV1582	47.1975	-9.01655	2.5478	-3.53896	0.000401709	0.00940894	Bacteria	Spirochaetota	Spirochaetia	Spirochaetales	Spirochaetaceae	Spirochaeta_2	NA
ASV3633	47.9135	-9.03684	2.13533	-4.23206	2.31557e-05	0.00137731	Bacteria	Bacteroidota	Bacteroidia	Bacteroidales	Prolixibacteraceae	BSV13	NA
ASV404	175.178	-9.08336	2.10622	-4.31263	1.61325e-05	0.00104931	Bacteria	Bacteroidota	Bacteroidia	Bacteroidales	Paludibacteraceae	Paludibacter	AsCoM_s_16666
ASV1559	49.5179	-9.08584	2.56666	-3.53995	0.0004002	0.00939824	Bacteria	Proteobacteria	Gammaproteobacteria	Burkholderiales	NA	NA	NA
ASV1408	49.639	-9.08755	1.47028	-6.18084	6.37615e-10	2.74508e-07	Bacteria	Proteobacteria	Gammaproteobacteria	Burkholderiales	NA	NA	NA
ASV1260	98.8171	-9.11823	2.3842	-3.82443	0.000131072	0.004523	Bacteria	Firmicutes	Clostridia	Clostridia_vadinBB60_group	AsCoM_f_14911	AsCoM_g_14911	AsCoM_s_14911
ASV2003	50.7858	-9.121	1.90192	-4.79569	1.62117e-06	0.000206436	Bacteria	Proteobacteria	Gammaproteobacteria	Burkholderiales	Rhodocyclaceae	Ca_Accumulibacter	AsCoM_s_4436
ASV2220	53.1661	-9.18695	2.19137	-4.19233	2.76102e-05	0.00155046	Bacteria	Firmicutes	Clostridia	Gracilibacteraceae	Lutispora	NA	NA
ASV2380	55.4454	-9.24825	2.5448	-3.63417	0.000278876	0.00760528	Bacteria	Bacteroidota	Bacteroidia	Bacteroidales	Prolixibacteraceae	BSV13	AsCoM_s_17187
ASV746	197.394	-9.251	1.79785	-5.14559	2.66675e-07	5.02294e-05	Bacteria	NA	NA	NA	NA	NA	NA
ASV2487	56.043	-9.26362	2.58107	-3.58907	0.000331863	0.00842802	Bacteria	Firmicutes	Clostridia	Oscillospirales	Hungateiclostridiaceae	Ruminiclostridium	AsCoM_s_17293
ASV2706	58.2093	-9.31835	2.59846	-3.5861	0.000335655	0.00845308	Bacteria	NA	NA	NA	NA	NA	NA
ASV2052	58.5125	-9.32592	2.5596	-3.6435	0.000268956	0.00748195	Bacteria	Desulfobacterota	Desulfuromonadia	Geobacterales	Geobacteraceae	NA	NA
ASV1642	63.7772	-9.45065	2.18173	-4.33173	1.47946e-05	0.000983511	Bacteria	NA	NA	NA	NA	NA	NA
ASV1666	63.867	-9.45232	1.94081	-4.8703	1.11428e-06	0.00014815	Bacteria	Bacteroidota	Bacteroidia	Bacteroidales	Prolixibacteraceae	WCHB1-32	NA
ASV762	124.99	-9.45745	2.37514	-3.98185	6.83797e-05	0.00278125	Bacteria	Bacteroidota	Bacteroidia	Bacteroidales	Prolixibacteraceae	WCHB1-32	AsCoM_s_909
ASV2530	68.2101	-9.54684	2.1779	-4.3835	1.16785e-05	0.000851495	Bacteria	Firmicutes	Clostridia	Oscillospirales	Hungateiclostridiaceae	Ruminiclostridium	AsCoM_s_17293
ASV2284	69.6654	-9.57762	2.71047	-3.53357	0.00040999	0.00955341	Bacteria	Bacteroidota	Bacteroidia	Bacteroidales	Prolixibacteraceae	WCHB1-32	AsCoM_s_6534
ASV1521	70.6512	-9.59864	2.16197	-4.43977	9.00533e-06	0.00072694	Bacteria	Firmicutes	Clostridia	Oscillospirales	Hungateiclostridiaceae	Anaerobacterium	NA
ASV1730	71.4397	-9.61378	2.22719	-4.31654	1.58491e-05	0.00104593	Bacteria	Bacteroidota	Bacteroidia	NA	NA	NA	NA
ASV1356	77.1276	-9.72468	2.55456	-3.8068	0.000140779	0.00478488	Bacteria	Bacteroidota	Bacteroidia	Sphingobacteriales	Lentimicrobiaceae	Lentimicrobium	AsCoM_s_8529
ASV1111	85.8461	-9.87891	2.26663	-4.35841	1.31011e-05	0.000925367	Bacteria	Proteobacteria	Alphaproteobacteria	Rhodospirillales	Magnetospirillaceae	Magnetospirillum	AsCoM_s_10529
ASV1309	99.173	-10.0873	2.66734	-3.78179	0.000155702	0.00514754	Bacteria	Bacteroidota	Bacteroidia	Bacteroidales	Prolixibacteraceae	WCHB1-32	AsCoM_s_909
ASV771	99.4697	-10.0918	2.13573	-4.72525	2.2983e-06	0.000259736	Bacteria	Firmicutes	Clostridia	Gracilibacteraceae	Lutispora	AsCoM_g_13464	NA
ASV1338	100.095	-10.1007	2.62598	-3.84646	0.000119837	0.00423221	Bacteria	Bacteroidota	Bacteroidia	NA	NA	NA	NA
ASV1340	114.624	-10.2961	2.18607	-4.70987	2.47872e-06	0.000270001	Bacteria	Bacteroidota	Bacteroidia	Bacteroidales	Prolixibacteraceae	BSV13	AsCoM_s_7286
ASV1015	125.909	-10.4316	2.12126	-4.91767	8.75808e-07	0.000119972	Bacteria	Bacteroidota	Bacteroidia	Bacteroidales	Prolixibacteraceae	WCHB1-32	NA
ASV549	148.942	-10.6743	1.9429	-5.49402	3.92891e-08	1.0764e-05	Bacteria	Proteobacteria	Gammaproteobacteria	Burkholderiales	NA	NA	NA
ASV464	331.396	-11.8281	2.84575	-4.15643	3.23263e-05	0.00166058	Bacteria	Bacteroidota	Bacteroidia	Bacteroidales	Prolixibacteraceae	WCHB1-32	AsCoM_s_6534

## Sheet: Lj
ASV	baseMean	log2FoldChange	lfcSE	stat	pvalue	padj	Kingdom	Phylum	Class	Order	Family	Genus	Species
ASV316	449.279	12.4881	1.84997	6.75045	1.47392e-11	1.4116e-09	Bacteria	Bacteroidota	Bacteroidia	Flavobacteriales	Weeksellaceae	Chryseobacterium	AsCoM_s_7
ASV55	2266.07	11.7509	1.03477	11.3561	6.91376e-30	7.54844e-27	Bacteria	Proteobacteria	Gammaproteobacteria	Burkholderiales	Comamonadaceae	NA	NA
ASV307	460.084	11.5603	1.44377	8.00703	1.17507e-15	2.42065e-13	Bacteria	Proteobacteria	Gammaproteobacteria	Burkholderiales	Comamonadaceae	NA	NA
ASV770	172.366	11.106	1.33274	8.33321	7.86766e-17	2.0951e-14	Bacteria	Proteobacteria	Alphaproteobacteria	Rhizobiales	Rhizobiaceae	Allorhizobium-Neorhizobium-Pararhizobium-Rhizobium	AsCoM_s_1146
ASV948	166.755	11.0582	1.36833	8.0815	6.39738e-16	1.45514e-13	Bacteria	Proteobacteria	Alphaproteobacteria	Sphingomonadales	Sphingomonadaceae	Sphingobium	AsCoM_s_98
ASV1066	134.386	10.747	2.3108	4.65075	3.30727e-06	9.03246e-05	Bacteria	Bacteroidota	Bacteroidia	Flavobacteriales	Weeksellaceae	Chryseobacterium	NA
ASV143	712.709	10.6871	1.04563	10.2207	1.60145e-24	9.20241e-22	Bacteria	Proteobacteria	Gammaproteobacteria	Burkholderiales	Oxalobacteraceae	NA	NA
ASV1249	109.613	10.4528	1.90834	5.47744	4.31522e-08	1.96307e-06	Bacteria	Bacteroidota	Bacteroidia	Flavobacteriales	Weeksellaceae	Chryseobacterium	AsCoM_s_7
ASV1006	109.313	10.449	1.56559	6.67417	2.48629e-11	2.26211e-09	Bacteria	Bdellovibrionota	Bdellovibrionia	Bacteriovoracales	Bacteriovoracaceae	Peredibacter	AsCoM_s_13948
ASV1393	107.697	10.4277	1.51253	6.89422	5.41602e-12	5.63163e-10	Bacteria	Proteobacteria	Gammaproteobacteria	Burkholderiales	Comamonadaceae	AsCoM_g_222	AsCoM_s_888
ASV793	100.602	10.3291	1.40558	7.34864	2.00227e-13	2.76719e-11	Bacteria	Proteobacteria	Gammaproteobacteria	Burkholderiales	Methylophilaceae	NA	NA
ASV1602	100.016	10.3206	2.21873	4.65159	3.29383e-06	9.03246e-05	Bacteria	Proteobacteria	Gammaproteobacteria	Burkholderiales	Alcaligenaceae	NA	NA
ASV181	717.868	10.3114	0.909823	11.3334	8.96731e-30	8.90047e-27	Bacteria	Proteobacteria	Alphaproteobacteria	Caulobacterales	Caulobacteraceae	Phenylobacterium	NA
ASV1535	98.8903	10.3045	1.35337	7.61391	2.65919e-14	4.20769e-12	Bacteria	Proteobacteria	Gammaproteobacteria	Burkholderiales	Comamonadaceae	Rhizobacter	NA
ASV1023	92.7075	10.2111	1.46175	6.98552	2.83807e-12	3.12991e-10	Bacteria	Proteobacteria	Gammaproteobacteria	Burkholderiales	Methylophilaceae	NA	NA
ASV1450	92.477	10.2075	1.83231	5.57085	2.53504e-08	1.23012e-06	Bacteria	Proteobacteria	Alphaproteobacteria	Rhizobiales	Rhizobiaceae	Allorhizobium-Neorhizobium-Pararhizobium-Rhizobium	AsCoM_s_3
ASV176	755.747	10.1607	0.925425	10.9795	4.79769e-28	4.3651e-25	Bacteria	Proteobacteria	Alphaproteobacteria	Sphingomonadales	Sphingomonadaceae	Sphingobium	AsCoM_s_98
ASV1447	85.8115	10.1	1.50817	6.69683	2.12993e-11	1.95417e-09	Bacteria	Actinobacteriota	Actinobacteria	Micrococcales	Brevibacteriaceae	Brevibacterium	NA
ASV1421	84.5525	10.0786	1.4911	6.75918	1.38777e-11	1.35282e-09	Bacteria	Actinobacteriota	Actinobacteria	Micrococcales	Micrococcaceae	Kocuria	Rothia_koreensis
ASV1688	84.3985	10.0758	1.34449	7.49412	6.67457e-14	9.8477e-12	Bacteria	Proteobacteria	Alphaproteobacteria	Sphingomonadales	Sphingomonadaceae	Sphingomonas	AsCoM_s_2467
ASV876	141.681	9.86037	1.32931	7.41765	1.19217e-13	1.66873e-11	Bacteria	Proteobacteria	Gammaproteobacteria	Burkholderiales	Oxalobacteraceae	NA	NA
ASV1915	72.1091	9.84903	1.46069	6.74275	1.55418e-11	1.47552e-09	Bacteria	Actinobacteriota	Actinobacteria	Micrococcales	Brevibacteriaceae	Brevibacterium	NA
ASV305	484.512	9.82868	1.07718	9.12446	7.20954e-20	2.62379e-17	Bacteria	Proteobacteria	Gammaproteobacteria	Burkholderiales	Comamonadaceae	AsCoM_g_222	NA
ASV1961	64.6319	9.69097	1.33353	7.26716	3.67125e-13	4.71561e-11	Bacteria	Proteobacteria	Gammaproteobacteria	Burkholderiales	Oxalobacteraceae	NA	NA
ASV2312	62.5058	9.64271	1.39033	6.93558	4.04552e-12	4.28825e-10	Bacteria	Firmicutes	Bacilli	Staphylococcales	Staphylococcaceae	Staphylococcus	Staphylococcus_kloosii
ASV2422	58.4981	9.54718	1.365	6.99429	2.66615e-12	3.00093e-10	Bacteria	Proteobacteria	Gammaproteobacteria	Burkholderiales	Comamonadaceae	Rhizobacter	NA
ASV2330	58.2827	9.54147	2.21225	4.31302	1.61041e-05	0.000347479	Bacteria	Proteobacteria	Gammaproteobacteria	Xanthomonadales	Rhodanobacteraceae	Chujaibacter	AsCoM_s_248
ASV983	107.568	9.46261	1.56749	6.03679	1.57207e-09	9.94958e-08	Bacteria	Bacteroidota	Bacteroidia	Sphingobacteriales	Sphingobacteriaceae	Sphingobacterium	NA
ASV725	171.528	9.2786	1.18762	7.81278	5.59381e-15	9.25352e-13	Bacteria	Bdellovibrionota	Bdellovibrionia	Bacteriovoracales	Bacteriovoracaceae	Bacteriovorax	AsCoM_s_3964
ASV1585	93.1024	9.25407	1.36559	6.77663	1.23013e-11	1.22096e-09	Bacteria	Firmicutes	Bacilli	Staphylococcales	Staphylococcaceae	Staphylococcus	Staphylococcus_kloosii
ASV1941	88.2542	9.17642	1.35873	6.75367	1.44149e-11	1.39276e-09	Bacteria	Proteobacteria	Gammaproteobacteria	Burkholderiales	Comamonadaceae	AsCoM_g_222	AsCoM_s_888
ASV3065	44.6683	9.15826	1.4424	6.34932	2.16268e-10	1.65872e-08	Bacteria	Actinobacteriota	Actinobacteria	Frankiales	Frankiaceae	Frankia	AsCoM_s_8049
ASV2818	44.6706	9.15823	1.51635	6.03964	1.54457e-09	9.91978e-08	Bacteria	Firmicutes	Bacilli	Staphylococcales	Staphylococcaceae	Staphylococcus	Staphylococcus_kloosii
ASV286	475.672	9.06624	0.908937	9.97455	1.96984e-23	1.02413e-20	Bacteria	Proteobacteria	Gammaproteobacteria	Burkholderiales	Comamonadaceae	Rhizobacter	NA
ASV439	340.829	9.02451	1.09858	8.21471	2.1268e-16	5.40009e-14	Bacteria	Proteobacteria	Gammaproteobacteria	Burkholderiales	Comamonadaceae	NA	NA
ASV695	144.024	8.98137	1.42062	6.32215	2.57945e-10	1.94224e-08	Bacteria	Bacteroidota	Bacteroidia	Sphingobacteriales	Sphingobacteriaceae	Sphingobacterium	NA
ASV100	919.473	8.94696	1.09188	8.19408	2.52512e-16	6.26574e-14	Bacteria	Proteobacteria	Gammaproteobacteria	Burkholderiales	Methylophilaceae	Methylotenera	NA
ASV2930	38.466	8.94203	1.38947	6.43557	1.2301e-10	1.01744e-08	Bacteria	Bdellovibrionota	Bdellovibrionia	Bacteriovoracales	Bacteriovoracaceae	Bacteriovorax	AsCoM_s_3964
ASV940	135.549	8.94063	1.25446	7.12705	1.02545e-12	1.23032e-10	Bacteria	Proteobacteria	Gammaproteobacteria	Burkholderiales	Comamonadaceae	Rhizobacter	NA
ASV3411	38.381	8.93867	2.04083	4.37992	1.18722e-05	0.000270606	Bacteria	Proteobacteria	Gammaproteobacteria	Xanthomonadales	Rhodanobacteraceae	Luteibacter	AsCoM_s_822
ASV2869	38.0755	8.92716	1.88403	4.73834	2.15473e-06	6.34107e-05	Bacteria	Proteobacteria	Gammaproteobacteria	Burkholderiales	Comamonadaceae	Variovorax	AsCoM_s_1775
ASV1068	124.857	8.89226	1.51928	5.85296	4.82913e-09	2.71775e-07	Bacteria	Proteobacteria	Gammaproteobacteria	Burkholderiales	Oxalobacteraceae	NA	NA
ASV2392	36.6011	8.8709	1.63576	5.42311	5.85698e-08	2.53756e-06	Bacteria	Bacteroidota	Bacteroidia	Sphingobacteriales	Sphingobacteriaceae	Sphingobacterium	Sphingobacterium_multivorum
ASV2689	36.3498	8.86078	2.12629	4.16724	3.08305e-05	0.000612465	Bacteria	Bacteroidota	Bacteroidia	Sphingobacteriales	NS11-12_marine_group	AsCoM_g_369	AsCoM_s_369
ASV338	417.818	8.79875	0.983234	8.94878	3.59428e-19	1.22632e-16	Bacteria	Proteobacteria	Alphaproteobacteria	Sphingomonadales	Sphingomonadaceae	Sphingomonas	AsCoM_s_2467
ASV2853	34.5589	8.78823	1.53535	5.72391	1.04099e-08	5.43805e-07	Bacteria	Proteobacteria	Gammaproteobacteria	Burkholderiales	Oxalobacteraceae	NA	NA
ASV1403	33.3178	8.73509	2.00024	4.36702	1.25953e-05	0.000284707	Bacteria	Proteobacteria	Gammaproteobacteria	Burkholderiales	Oxalobacteraceae	NA	NA
ASV571	201.711	8.73025	1.19826	7.28574	3.19899e-13	4.15793e-11	Bacteria	Proteobacteria	Gammaproteobacteria	Burkholderiales	Methylophilaceae	Methylotenera	NA
ASV74	1574.06	8.72442	0.911994	9.56632	1.10781e-21	5.0396e-19	Bacteria	Proteobacteria	Gammaproteobacteria	Burkholderiales	Comamonadaceae	NA	NA
ASV3465	32.7611	8.71042	1.36617	6.37579	1.82027e-10	1.40948e-08	Bacteria	Proteobacteria	Alphaproteobacteria	Caulobacterales	Caulobacteraceae	NA	NA
ASV4016	32.5843	8.70257	1.36145	6.39212	1.63597e-10	1.29431e-08	Bacteria	Proteobacteria	Alphaproteobacteria	Caulobacterales	Caulobacteraceae	NA	NA
ASV3670	31.4095	8.64922	1.48856	5.81046	6.23005e-09	3.43534e-07	Bacteria	Proteobacteria	Alphaproteobacteria	Rhizobiales	Rhizobiaceae	Allorhizobium-Neorhizobium-Pararhizobium-Rhizobium	AsCoM_s_2024
ASV312	365.329	8.62311	1.10045	7.83599	4.65168e-15	7.8134e-13	Bacteria	Proteobacteria	Gammaproteobacteria	Burkholderiales	Comamonadaceae	NA	NA
ASV3980	30.5608	8.60994	1.97644	4.35628	1.32291e-05	0.000295834	Bacteria	Proteobacteria	Alphaproteobacteria	Azospirillales	Azospirillaceae	Azospirillum	AsCoM_s_6108
ASV3690	29.9723	8.58216	1.758	4.88178	1.05131e-06	3.44018e-05	Bacteria	Bacteroidota	Bacteroidia	Flavobacteriales	Flavobacteriaceae	Flavobacterium	NA
ASV1691	58.2841	8.57725	1.87897	4.56486	4.99824e-06	0.000128798	Bacteria	Bacteroidota	Bacteroidia	Flavobacteriales	Flavobacteriaceae	Flavobacterium	NA
ASV3005	29.6869	8.56874	1.6865	5.08077	3.759e-07	1.3726e-05	Bacteria	Bacteroidota	Bacteroidia	Sphingobacteriales	Sphingobacteriaceae	Sphingobacterium	NA
ASV3879	29.6703	8.56735	1.78661	4.79531	1.62424e-06	4.96736e-05	Bacteria	Actinobacteriota	Actinobacteria	Micrococcales	Dermacoccaceae	Flexivirga	AsCoM_s_1720
ASV4080	29.0297	8.53622	1.64711	5.18255	2.18871e-07	8.44392e-06	Bacteria	Actinobacteriota	Actinobacteria	Micrococcales	Micrococcaceae	Kocuria	AsCoM_s_637
ASV4309	28.9389	8.53194	1.43028	5.96522	2.443e-09	1.49009e-07	Bacteria	Proteobacteria	Gammaproteobacteria	Burkholderiales	Comamonadaceae	Rhizobacter	NA
ASV99	734.451	8.52963	1.14907	7.42304	1.14458e-13	1.62293e-11	Bacteria	Proteobacteria	Gammaproteobacteria	Burkholderiales	Oxalobacteraceae	NA	NA
ASV3905	28.4515	8.5072	1.56746	5.42737	5.71894e-08	2.49757e-06	Bacteria	Bdellovibrionota	Bdellovibrionia	Bacteriovoracales	Bacteriovoracaceae	Peredibacter	AsCoM_s_13948
ASV4310	28.2605	8.49702	2.35941	3.60133	0.000316593	0.00415953	Bacteria	Proteobacteria	Gammaproteobacteria	Xanthomonadales	Rhodanobacteraceae	NA	NA
ASV4371	28.1735	8.49323	1.47485	5.7587	8.47635e-09	4.49246e-07	Bacteria	Firmicutes	Bacilli	Staphylococcales	Staphylococcaceae	Staphylococcus	Staphylococcus_kloosii
ASV2403	54.8486	8.48923	1.52829	5.55474	2.78026e-08	1.31978e-06	Bacteria	Proteobacteria	Alphaproteobacteria	Rickettsiales	SM2D12	AsCoM_g_13257	AsCoM_s_13257
ASV567	154.339	8.4724	1.00614	8.4207	3.74243e-17	1.07526e-14	Bacteria	Proteobacteria	Gammaproteobacteria	Burkholderiales	Oxalobacteraceae	NA	NA
ASV2359	51.9058	8.40756	1.3551	6.20439	5.49079e-10	3.89275e-08	Bacteria	Bdellovibrionota	Bdellovibrionia	Bdellovibrionales	Bdellovibrionaceae	Bdellovibrio	NA
ASV973	139.132	8.40325	1.17235	7.16788	7.61708e-13	9.45037e-11	Bacteria	Proteobacteria	Alphaproteobacteria	Rhizobiales	Rhizobiaceae	Allorhizobium-Neorhizobium-Pararhizobium-Rhizobium	AsCoM_s_2024
ASV4446	26.3408	8.39641	2.03297	4.13013	3.6256e-05	0.000704347	Bacteria	Bacteroidota	Bacteroidia	Sphingobacteriales	NA	NA	NA
ASV4853	25.8311	8.36739	2.04817	4.0853	4.40193e-05	0.000824362	Bacteria	Proteobacteria	Gammaproteobacteria	Xanthomonadales	Rhodanobacteraceae	Luteibacter	AsCoM_s_723
ASV4640	25.6183	8.35596	1.41974	5.88555	3.96728e-09	2.27972e-07	Bacteria	Actinobacteriota	Actinobacteria	Frankiales	Frankiaceae	Frankia	AsCoM_s_7928
ASV15	6778.52	8.34806	0.51688	16.1509	1.11988e-58	3.05671e-55	Bacteria	Proteobacteria	Alphaproteobacteria	Rhizobiales	Rhizobiaceae	Allorhizobium-Neorhizobium-Pararhizobium-Rhizobium	NA
ASV4508	25.2542	8.33523	1.54107	5.40872	6.34753e-08	2.73922e-06	Bacteria	Firmicutes	Bacilli	Staphylococcales	Staphylococcaceae	Staphylococcus	Staphylococcus_kloosii
ASV76	1429.61	8.28646	0.500147	16.5681	1.18609e-61	6.47488e-58	Bacteria	Proteobacteria	Alphaproteobacteria	Rhizobiales	Rhizobiaceae	Allorhizobium-Neorhizobium-Pararhizobium-Rhizobium	NA
ASV4055	23.7805	8.24885	1.75821	4.69161	2.7107e-06	7.68712e-05	Bacteria	Bacteroidota	Bacteroidia	Sphingobacteriales	Sphingobacteriaceae	Sphingobacterium	NA
ASV134	517.637	8.21936	0.916952	8.96379	3.13713e-19	1.10488e-16	Bacteria	Proteobacteria	Gammaproteobacteria	Burkholderiales	Methylophilaceae	NA	NA
ASV4880	23.2941	8.21843	1.47056	5.58864	2.28857e-08	1.12048e-06	Bacteria	Bdellovibrionota	Bdellovibrionia	Bacteriovoracales	Bacteriovoracaceae	Bacteriovorax	AsCoM_s_6520
ASV3844	23.1663	8.21007	1.9873	4.13126	3.60782e-05	0.000702142	Bacteria	Proteobacteria	Gammaproteobacteria	Legionellales	Legionellaceae	Legionella	AsCoM_s_2493
ASV5655	23.097	8.20573	1.90981	4.29663	1.73418e-05	0.00037125	Bacteria	Proteobacteria	Alphaproteobacteria	Rhizobiales	Rhizobiaceae	Allorhizobium-Neorhizobium-Pararhizobium-Rhizobium	AsCoM_s_3
ASV4220	22.6624	8.17891	1.59707	5.12121	3.03581e-07	1.13123e-05	Bacteria	Proteobacteria	Gammaproteobacteria	Burkholderiales	Comamonadaceae	Rhodoferax	NA
ASV7180	42.9913	8.13676	1.34552	6.04728	1.4731e-09	9.74748e-08	Bacteria	Proteobacteria	Gammaproteobacteria	Burkholderiales	Methylophilaceae	NA	NA
ASV3270	21.6175	8.11002	1.48824	5.44942	5.05344e-08	2.26121e-06	Bacteria	Bacteroidota	Bacteroidia	Sphingobacteriales	Sphingobacteriaceae	Sphingobacterium	NA
ASV5047	21.4453	8.09936	1.90816	4.24459	2.18995e-05	0.000456295	Bacteria	Actinobacteriota	Actinobacteria	Micrococcales	NA	NA	NA
ASV937	165.456	8.09864	0.994757	8.14132	3.90977e-16	9.08231e-14	Bacteria	Proteobacteria	Alphaproteobacteria	Caulobacterales	Caulobacteraceae	Phenylobacterium	NA
ASV3034	41.8301	8.09766	1.41845	5.7088	1.13777e-08	5.91531e-07	Bacteria	Proteobacteria	Gammaproteobacteria	Burkholderiales	Oxalobacteraceae	NA	NA
ASV5459	20.8703	8.05966	1.40333	5.74322	9.28947e-09	4.89964e-07	Bacteria	Proteobacteria	Alphaproteobacteria	Sphingomonadales	Sphingomonadaceae	Novosphingobium	NA
ASV1031	142.046	8.04613	1.54728	5.20017	1.99106e-07	7.76373e-06	Bacteria	Proteobacteria	Gammaproteobacteria	Burkholderiales	Methylophilaceae	Methylotenera	NA
ASV3209	40.2464	8.03904	1.79149	4.48734	7.21169e-06	0.000174972	Bacteria	Proteobacteria	Gammaproteobacteria	Burkholderiales	Oxalobacteraceae	NA	NA
ASV3008	39.3728	8.00904	1.35787	5.89824	3.67393e-09	2.13362e-07	Bacteria	Proteobacteria	Alphaproteobacteria	Rhizobiales	Rhizobiaceae	Allorhizobium-Neorhizobium-Pararhizobium-Rhizobium	AsCoM_s_1146
ASV4915	19.7559	7.98125	1.3997	5.70213	1.18317e-08	6.09335e-07	Bacteria	Actinobacteriota	Actinobacteria	Micrococcales	Brevibacteriaceae	Brevibacterium	NA
ASV4918	19.288	7.94689	1.51121	5.25863	1.45133e-07	5.8471e-06	Bacteria	Actinobacteriota	Actinobacteria	Micrococcales	Micrococcaceae	Kocuria	Rothia_koreensis
ASV273	528.396	7.94678	0.917348	8.66278	4.60393e-18	1.39627e-15	Bacteria	Proteobacteria	Gammaproteobacteria	Salinisphaerales	Solimonadaceae	Hydrocarboniphaga	AsCoM_s_447
ASV18810	19.1357	7.93544	1.4501	5.47235	4.44117e-08	2.01198e-06	Bacteria	Proteobacteria	Alphaproteobacteria	NA	NA	NA	NA
ASV1479	99.8171	7.92385	0.997456	7.94407	1.9566e-15	3.6207e-13	Bacteria	Proteobacteria	Alphaproteobacteria	Sphingomonadales	Sphingomonadaceae	Novosphingobium	NA
ASV2715	36.8522	7.91422	1.82312	4.34103	1.41817e-05	0.000312168	Bacteria	Bacteroidota	Bacteroidia	Flavobacteriales	Flavobacteriaceae	Flavobacterium	NA
ASV5851	18.8127	7.91086	1.70104	4.65061	3.30951e-06	9.03246e-05	Bacteria	Actinobacteriota	Actinobacteria	Micrococcales	Micrococcaceae	Glutamicibacter	AsCoM_s_2386
ASV6003	18.7747	7.90794	1.43503	5.51064	3.57531e-08	1.64013e-06	Bacteria	Proteobacteria	Gammaproteobacteria	Burkholderiales	Comamonadaceae	AsCoM_g_222	NA
ASV8094	18.7304	7.90481	1.86693	4.23413	2.2944e-05	0.000476241	Bacteria	Proteobacteria	Gammaproteobacteria	Pseudomonadales	Pseudomonadaceae	Pseudomonas	NA
ASV4809	18.5453	7.89061	1.60071	4.92944	8.24647e-07	2.77886e-05	Bacteria	Actinobacteriota	Actinobacteria	Micrococcales	Brevibacteriaceae	Brevibacterium	NA
ASV1262	18.5236	7.88867	1.99422	3.95577	7.6288e-05	0.00130346	Bacteria	Proteobacteria	Alphaproteobacteria	Rhizobiales	Rhizobiaceae	Allorhizobium-Neorhizobium-Pararhizobium-Rhizobium	AsCoM_s_14840
ASV356	336.273	7.87259	1.52061	5.17726	2.25163e-07	8.59557e-06	Bacteria	Proteobacteria	Gammaproteobacteria	Burkholderiales	Burkholderiaceae	Burkholderia-Caballeronia-Paraburkholderia	AsCoM_s_16309
ASV2268	62.3461	7.8518	1.24551	6.30409	2.89885e-10	2.15304e-08	Bacteria	Firmicutes	Bacilli	Staphylococcales	Staphylococcaceae	Staphylococcus	AsCoM_s_20
ASV1749	35.297	7.84795	1.42751	5.49765	3.84888e-08	1.75824e-06	Bacteria	Proteobacteria	Alphaproteobacteria	Caulobacterales	Caulobacteraceae	Caulobacter	AsCoM_s_1702
ASV3979	17.9184	7.83923	1.44212	5.43591	5.45173e-08	2.39044e-06	Bacteria	Bacteroidota	Bacteroidia	Sphingobacteriales	Sphingobacteriaceae	Sphingobacterium	NA
ASV92	668.882	7.80713	1.06759	7.31286	2.61515e-13	3.48198e-11	Bacteria	Proteobacteria	Gammaproteobacteria	Burkholderiales	Comamonadaceae	NA	NA
ASV2874	17.399	7.79755	1.76858	4.40895	1.03875e-05	0.000240277	Bacteria	Bacteroidota	Bacteroidia	Flavobacteriales	Weeksellaceae	Elizabethkingia	NA
ASV6178	17.2034	7.78227	1.67356	4.65012	3.31747e-06	9.03246e-05	Bacteria	Proteobacteria	Gammaproteobacteria	Burkholderiales	Comamonadaceae	Comamonas	AsCoM_s_799
ASV6238	16.9319	7.75871	1.44243	5.37892	7.4932e-08	3.1833e-06	Bacteria	Firmicutes	Bacilli	Staphylococcales	Staphylococcaceae	Staphylococcus	AsCoM_s_20
ASV4023	16.8179	7.74813	1.74515	4.43982	9.00361e-06	0.000210174	Bacteria	Proteobacteria	Gammaproteobacteria	Burkholderiales	Oxalobacteraceae	NA	NA
ASV5817	16.7151	7.73883	1.85682	4.16778	3.07576e-05	0.000612465	Bacteria	Proteobacteria	Alphaproteobacteria	Azospirillales	Azospirillaceae	Azospirillum	AsCoM_s_6108
ASV6357	16.6646	7.73468	2.2131	3.49495	0.000474147	0.00579054	Bacteria	Proteobacteria	Gammaproteobacteria	Burkholderiales	NA	NA	NA
ASV14124	16.3562	7.7093	1.89776	4.06233	4.85862e-05	0.00089004	Bacteria	Proteobacteria	Gammaproteobacteria	Pseudomonadales	Pseudomonadaceae	Pseudomonas	NA
ASV7939	16.2789	7.70149	1.54173	4.99537	5.87237e-07	2.03538e-05	Bacteria	Proteobacteria	Gammaproteobacteria	Salinisphaerales	Solimonadaceae	AsCoM_g_5531	AsCoM_s_5531
ASV3702	15.9215	7.66854	1.8009	4.25817	2.06107e-05	0.000434415	Bacteria	Proteobacteria	Alphaproteobacteria	Caulobacterales	Caulobacteraceae	Caulobacter	AsCoM_s_362
ASV3716	15.8955	7.66643	1.61828	4.73738	2.16494e-06	6.35398e-05	Bacteria	Bdellovibrionota	Bdellovibrionia	Bdellovibrionales	Bdellovibrionaceae	Bdellovibrio	AsCoM_s_16301
ASV6767	15.8279	7.66213	1.53033	5.00684	5.53317e-07	1.93625e-05	Bacteria	Firmicutes	Bacilli	Staphylococcales	Staphylococcaceae	Staphylococcus	AsCoM_s_20
ASV207	567.963	7.65924	0.771721	9.92488	3.24501e-23	1.61041e-20	Bacteria	Proteobacteria	Gammaproteobacteria	Burkholderiales	Methylophilaceae	NA	NA
ASV593	131.393	7.65804	1.19898	6.38715	1.69008e-10	1.32751e-08	Bacteria	Proteobacteria	Gammaproteobacteria	Burkholderiales	Comamonadaceae	NA	NA
ASV3727	30.6123	7.64414	1.58323	4.82819	1.3778e-06	4.24401e-05	Bacteria	Proteobacteria	Gammaproteobacteria	Burkholderiales	Oxalobacteraceae	NA	NA
ASV1032	84.6268	7.63757	1.02458	7.45437	9.03001e-14	1.31453e-11	Bacteria	Proteobacteria	Alphaproteobacteria	Rhizobiales	Xanthobacteraceae	Tardiphaga	Tardiphaga_robiniae
ASV5974	15.5591	7.63692	1.52703	5.00115	5.69896e-07	1.98157e-05	Bacteria	Firmicutes	Bacilli	Staphylococcales	Staphylococcaceae	Staphylococcus	Staphylococcus_kloosii
ASV6112	15.5087	7.63273	1.72137	4.4341	9.24575e-06	0.000215235	Bacteria	Bacteroidota	Bacteroidia	Flavobacteriales	Flavobacteriaceae	Flavobacterium	NA
ASV5283	14.8945	7.57399	2.1753	3.48182	0.000498015	0.00602807	Bacteria	Proteobacteria	Alphaproteobacteria	Caulobacterales	Caulobacteraceae	Brevundimonas	Brevundimonas_bullata
ASV1435	54.9058	7.56803	1.31265	5.76545	8.14392e-09	4.33733e-07	Bacteria	Proteobacteria	Alphaproteobacteria	Azospirillales	Azospirillaceae	Azospirillum	AsCoM_s_6108
ASV5577	14.8316	7.56742	2.23921	3.37951	0.000726145	0.00804953	Bacteria	Proteobacteria	Gammaproteobacteria	Burkholderiales	Comamonadaceae	NA	NA
ASV5910	14.7748	7.56251	2.20778	3.42539	0.000613911	0.0070676	Bacteria	Abditibacteriota	Abditibacteria	Abditibacteriales	Abditibacteriaceae	Abditibacterium	NA
ASV269	457.714	7.55664	0.578649	13.0591	5.63789e-39	1.02591e-35	Bacteria	Proteobacteria	Gammaproteobacteria	Burkholderiales	Methylophilaceae	NA	NA
ASV6452	14.6766	7.55133	1.50729	5.00987	5.44655e-07	1.91824e-05	Bacteria	Firmicutes	Bacilli	Staphylococcales	Staphylococcaceae	Staphylococcus	AsCoM_s_20
ASV994	123.415	7.54701	1.85557	4.06722	4.75765e-05	0.000875953	Bacteria	Proteobacteria	Gammaproteobacteria	Burkholderiales	Burkholderiaceae	Burkholderia-Caballeronia-Paraburkholderia	AsCoM_s_16309
ASV2126	28.434	7.53906	1.98166	3.80441	0.000142144	0.00219199	Bacteria	Bacteroidota	Bacteroidia	Flavobacteriales	Flavobacteriaceae	Flavobacterium	NA
ASV644	196.921	7.53867	1.24356	6.06215	1.34314e-09	8.94171e-08	Bacteria	Bacteroidota	Bacteroidia	Flavobacteriales	Flavobacteriaceae	Flavobacterium	NA
ASV224	50.8442	7.53846	1.83939	4.09834	4.16126e-05	0.000788762	Bacteria	Proteobacteria	Alphaproteobacteria	Rhizobiales	Rhizobiaceae	Allorhizobium-Neorhizobium-Pararhizobium-Rhizobium	AsCoM_s_14840
ASV7626	14.4859	7.53369	1.43226	5.26001	1.44051e-07	5.82502e-06	Bacteria	Firmicutes	Bacilli	Staphylococcales	Staphylococcaceae	Staphylococcus	AsCoM_s_20
ASV1259	125.255	7.53258	1.00123	7.5233	5.34127e-14	7.98849e-12	Bacteria	Proteobacteria	Gammaproteobacteria	Salinisphaerales	Solimonadaceae	Hydrocarboniphaga	AsCoM_s_447
ASV4465	14.3222	7.51708	1.44634	5.1973	2.02208e-07	7.8566e-06	Bacteria	Armatimonadota	Fimbriimonadia	Fimbriimonadales	Fimbriimonadaceae	Fimbriimonas	AsCoM_s_5235
ASV7147	14.2875	7.51404	2.2276	3.37316	0.000743119	0.00821192	Bacteria	Proteobacteria	Gammaproteobacteria	Enterobacterales	Enterobacteriaceae	Klebsiella	AsCoM_s_1178
ASV5446	14.2911	7.51281	2.1112	3.55855	0.000372903	0.00474517	Bacteria	Proteobacteria	Alphaproteobacteria	Azospirillales	Azospirillaceae	Azospirillum	AsCoM_s_6108
ASV7605	14.2357	7.50706	1.93317	3.88328	0.000103056	0.00167934	Bacteria	Proteobacteria	Alphaproteobacteria	Caulobacterales	Caulobacteraceae	Phenylobacterium	NA
ASV48	2156.11	7.5037	0.432829	17.3364	2.49856e-67	2.72793e-63	Bacteria	Proteobacteria	Gammaproteobacteria	Burkholderiales	Methylophilaceae	NA	NA
ASV4955	14.0002	7.48286	1.54901	4.83072	1.36038e-06	4.20754e-05	Bacteria	Bacteroidota	Bacteroidia	Sphingobacteriales	Sphingobacteriaceae	Sphingobacterium	NA
ASV5835	13.8414	7.46718	1.47116	5.07569	3.86084e-07	1.40509e-05	Bacteria	NA	NA	NA	NA	NA	NA
ASV2786	26.7779	7.45025	1.94826	3.82405	0.000131278	0.00204172	Bacteria	Proteobacteria	Gammaproteobacteria	Burkholderiales	Oxalobacteraceae	NA	NA
ASV6763	13.6243	7.44515	2.08866	3.56455	0.000364475	0.0046651	Bacteria	Bacteroidota	Bacteroidia	Flavobacteriales	Flavobacteriaceae	Flavobacterium	NA
ASV1219	121.312	7.42347	1.02867	7.2166	5.33028e-13	6.76697e-11	Bacteria	Proteobacteria	Alphaproteobacteria	Sphingomonadales	Sphingomonadaceae	Novosphingobium	AsCoM_s_218
ASV1650	73.6789	7.42076	1.70139	4.36159	1.29122e-05	0.000290072	Bacteria	Proteobacteria	Gammaproteobacteria	Burkholderiales	Burkholderiaceae	Burkholderia-Caballeronia-Paraburkholderia	AsCoM_s_16309
ASV9231	13.3724	7.41797	2.08324	3.56079	0.000369736	0.00471036	Bacteria	Proteobacteria	Gammaproteobacteria	Burkholderiales	Comamonadaceae	NA	NA
ASV199	275.204	7.41421	1.33554	5.55147	2.83282e-08	1.33722e-06	Bacteria	Bacteroidota	Bacteroidia	Flavobacteriales	Flavobacteriaceae	Flavobacterium	NA
ASV6040	13.3452	7.41409	1.52475	4.86249	1.15917e-06	3.71139e-05	Bacteria	Bacteroidota	Bacteroidia	Sphingobacteriales	KD3-93	AsCoM_g_460	NA
ASV4337	13.3044	7.40972	1.43108	5.17772	2.24614e-07	8.59557e-06	Bacteria	Bacteroidota	Bacteroidia	Sphingobacteriales	Sphingobacteriaceae	Sphingobacterium	AsCoM_s_46
ASV6449	13.131	7.39059	1.81818	4.06482	4.80697e-05	0.000883544	Bacteria	Actinobacteriota	Actinobacteria	Corynebacteriales	Mycobacteriaceae	Mycobacterium	NA
ASV2625	45.6836	7.38912	1.3115	5.6341	1.75978e-08	8.81342e-07	Bacteria	Bacteroidota	Bacteroidia	Flavobacteriales	Flavobacteriaceae	Flavobacterium	NA
ASV5100	12.8555	7.35981	1.59535	4.61328	3.96364e-06	0.000105787	Bacteria	Bacteroidota	Bacteroidia	Sphingobacteriales	Sphingobacteriaceae	Sphingobacterium	NA
ASV3947	25.2069	7.35891	1.47541	4.98771	6.11002e-07	2.10439e-05	Bacteria	Proteobacteria	Gammaproteobacteria	Burkholderiales	Oxalobacteraceae	NA	NA
ASV8600	12.6034	7.33268	1.7346	4.2273	2.36511e-05	0.000489057	Bacteria	Proteobacteria	Alphaproteobacteria	Rickettsiales	SM2D12	AsCoM_g_13257	AsCoM_s_13257
ASV7707	12.6063	7.33199	2.12762	3.4461	0.000568748	0.00666266	Bacteria	Proteobacteria	Gammaproteobacteria	Burkholderiales	Comamonadaceae	Delftia	AsCoM_s_1147
ASV2997	24.266	7.30903	1.50937	4.84245	1.2825e-06	4.03526e-05	Bacteria	Proteobacteria	Gammaproteobacteria	Burkholderiales	Oxalobacteraceae	Massilia	NA
ASV231	493.034	7.30077	1.08794	6.71065	1.9376e-11	1.79277e-09	Bacteria	Proteobacteria	Gammaproteobacteria	Burkholderiales	Burkholderiaceae	Burkholderia-Caballeronia-Paraburkholderia	AsCoM_s_3277
ASV2039	50.5962	7.29304	1.53636	4.74695	2.06502e-06	6.11e-05	Bacteria	Bacteroidota	Bacteroidia	Sphingobacteriales	Sphingobacteriaceae	Sphingobacterium	Sphingobacterium_multivorum
ASV890	147.914	7.28543	0.798038	9.12918	6.90231e-20	2.5986e-17	Bacteria	Bacteroidota	Bacteroidia	Flavobacteriales	Flavobacteriaceae	Flavobacterium	NA
ASV6592	12.0849	7.27313	1.57423	4.62013	3.83499e-06	0.000103129	Bacteria	Actinobacteriota	Actinobacteria	Micrococcales	Dermabacteraceae	Brachybacterium	AsCoM_s_1388
ASV6585	11.8706	7.24727	1.65192	4.38718	1.14832e-05	0.00026339	Bacteria	Bacteroidota	Bacteroidia	Sphingobacteriales	Sphingobacteriaceae	Sphingobacterium	Sphingobacterium_multivorum
ASV5550	11.8372	7.24239	1.54868	4.67648	2.91838e-06	8.17937e-05	Bacteria	Verrucomicrobiota	Verrucomicrobiae	Pedosphaerales	Pedosphaeraceae	RS25G	AsCoM_s_9496
ASV6303	11.8331	7.24086	1.77353	4.08275	4.45062e-05	0.000832052	Bacteria	Actinobacteriota	Actinobacteria	Corynebacteriales	Mycobacteriaceae	Mycobacterium	NA
ASV6927	11.7409	7.22873	1.62801	4.44023	8.98636e-06	0.000210174	Bacteria	Proteobacteria	Gammaproteobacteria	Burkholderiales	Oxalobacteraceae	NA	NA
ASV4864	11.6317	7.21554	1.47812	4.88158	1.05241e-06	3.44018e-05	Bacteria	Proteobacteria	Alphaproteobacteria	Rhizobiales	Rhizobiaceae	Neorhizobium	AsCoM_s_490
ASV4629	11.5608	7.20733	1.4217	5.0695	3.98862e-07	1.44677e-05	Bacteria	Bacteroidota	Bacteroidia	Sphingobacteriales	Sphingobacteriaceae	Sphingobacterium	NA
ASV8125	11.5363	7.20458	1.41561	5.0894	3.59204e-07	1.32493e-05	Bacteria	Proteobacteria	Gammaproteobacteria	Burkholderiales	Oxalobacteraceae	NA	NA
ASV7556	11.2326	7.167	1.61142	4.44762	8.68256e-06	0.000204743	Bacteria	Firmicutes	Bacilli	Staphylococcales	Staphylococcaceae	Staphylococcus	Staphylococcus_kloosii
ASV888	163.11	7.16667	0.712518	10.0582	8.45074e-24	4.61326e-21	Bacteria	Proteobacteria	Alphaproteobacteria	Caulobacterales	Caulobacteraceae	Phenylobacterium	NA
ASV7436	11.2002	7.16336	1.92202	3.727	0.000193775	0.00280961	Bacteria	Proteobacteria	Gammaproteobacteria	Burkholderiales	Comamonadaceae	Paucibacter	NA
ASV283	514.513	7.14682	0.615132	11.6184	3.32462e-31	4.03313e-28	Bacteria	Proteobacteria	Alphaproteobacteria	Sphingomonadales	Sphingomonadaceae	Novosphingobium	NA
ASV6559	10.843	7.11653	1.51159	4.70799	2.50173e-06	7.15024e-05	Bacteria	Proteobacteria	Alphaproteobacteria	Rickettsiales	NA	NA	NA
ASV9834	10.7346	7.09944	1.56348	4.5408	5.60411e-06	0.000141306	Bacteria	Proteobacteria	Alphaproteobacteria	Sphingomonadales	Sphingomonadaceae	Novosphingobium	NA
ASV2636	10.6003	7.08237	1.46317	4.84042	1.29562e-06	4.05319e-05	Bacteria	Proteobacteria	Alphaproteobacteria	Caulobacterales	Caulobacteraceae	Asticcacaulis	NA
ASV3126	10.5944	7.08168	1.4536	4.87184	1.10564e-06	3.59268e-05	Bacteria	Proteobacteria	Gammaproteobacteria	Burkholderiales	Comamonadaceae	AsCoM_g_1160	AsCoM_s_4234
ASV9509	10.5547	7.07564	1.84362	3.8379	0.000124089	0.00195781	Bacteria	Actinobacteriota	Actinobacteria	Micrococcales	Dermacoccaceae	Branchiibius	AsCoM_s_6160
ASV8688	10.5408	7.07338	1.63483	4.32669	1.5137e-05	0.000330531	Bacteria	Proteobacteria	Alphaproteobacteria	Caulobacterales	Caulobacteraceae	Brevundimonas	AsCoM_s_2625
ASV5031	20.5805	7.06966	1.87784	3.76478	0.000166693	0.0024795	Bacteria	Proteobacteria	Gammaproteobacteria	Burkholderiales	Oxalobacteraceae	NA	NA
ASV7829	10.4424	7.06233	1.99713	3.53624	0.000405863	0.00510307	Bacteria	Bdellovibrionota	Bdellovibrionia	Bdellovibrionales	Bdellovibrionaceae	Bdellovibrio	NA
ASV4335	20.4111	7.05159	1.62207	4.34727	1.37842e-05	0.000305266	Bacteria	Bdellovibrionota	NA	NA	NA	NA	NA
ASV1089	108.983	7.046	1.26835	5.55526	2.77201e-08	1.31978e-06	Bacteria	Proteobacteria	Gammaproteobacteria	Burkholderiales	Burkholderiaceae	Burkholderia-Caballeronia-Paraburkholderia	AsCoM_s_3277
ASV5259	20.2486	7.04594	1.39316	5.05753	4.24723e-07	1.5304e-05	Bacteria	Proteobacteria	Alphaproteobacteria	Rhizobiales	Rhizobiaceae	Allorhizobium-Neorhizobium-Pararhizobium-Rhizobium	NA
ASV5954	20.2452	7.04426	1.68815	4.17276	3.00933e-05	0.00060508	Bacteria	Proteobacteria	Alphaproteobacteria	Rickettsiales	SM2D12	AsCoM_g_13257	AsCoM_s_13257
ASV9821	10.2737	7.0389	1.94323	3.62226	0.000292039	0.00391224	Bacteria	Proteobacteria	Gammaproteobacteria	Burkholderiales	Comamonadaceae	NA	NA
ASV7214	10.2019	7.02897	1.63372	4.30243	1.68933e-05	0.000363072	Bacteria	Proteobacteria	Alphaproteobacteria	Rickettsiales	SM2D12	AsCoM_g_13257	AsCoM_s_13257
ASV7843	10.2041	7.02772	1.50796	4.66041	3.15576e-06	8.70066e-05	Bacteria	Proteobacteria	Gammaproteobacteria	Coxiellales	Coxiellaceae	AsCoM_g_17859	AsCoM_s_17859
ASV3263	33.7676	7.02021	1.74221	4.02949	5.58969e-05	0.00100211	Bacteria	Proteobacteria	Gammaproteobacteria	NA	NA	NA	NA
ASV4413	19.8746	7.01847	1.51065	4.64598	3.38472e-06	9.19264e-05	Bacteria	Proteobacteria	Gammaproteobacteria	Burkholderiales	Oxalobacteraceae	Massilia	NA
ASV2424	19.7529	7.00954	1.34596	5.20783	1.91061e-07	7.48491e-06	Bacteria	Proteobacteria	Alphaproteobacteria	Rhizobiales	Rhizobiaceae	Allorhizobium-Neorhizobium-Pararhizobium-Rhizobium	NA
ASV233	248.994	7.00317	1.0127	6.91537	4.66639e-12	4.89881e-10	Bacteria	Bacteroidota	Bacteroidia	Flavobacteriales	Flavobacteriaceae	Flavobacterium	NA
ASV1586	80.9174	6.9947	1.34316	5.20763	1.9127e-07	7.48491e-06	Bacteria	Proteobacteria	Gammaproteobacteria	Burkholderiales	Comamonadaceae	NA	NA
ASV13183	9.86945	6.98112	1.56581	4.45849	8.25407e-06	0.000197067	Bacteria	Proteobacteria	Gammaproteobacteria	Coxiellales	Coxiellaceae	AsCoM_g_17859	AsCoM_s_17859
ASV9107	9.86879	6.98011	2.04897	3.40664	0.000657667	0.00744856	Bacteria	Bdellovibrionota	Bdellovibrionia	Bacteriovoracales	Bacteriovoracaceae	Bacteriovorax	AsCoM_s_3950
ASV7370	9.85735	6.97882	1.79033	3.89807	9.69613e-05	0.00160885	Bacteria	Bacteroidota	Bacteroidia	Sphingobacteriales	Sphingobacteriaceae	Sphingobacterium	Sphingobacterium_multivorum
ASV4735	19.2907	6.97582	1.80242	3.87025	0.000108725	0.00175082	Bacteria	Proteobacteria	Alphaproteobacteria	Rickettsiales	SM2D12	NA	NA
ASV5029	19.2722	6.97268	1.85208	3.76479	0.000166692	0.0024795	Bacteria	Proteobacteria	Alphaproteobacteria	Azospirillales	Azospirillaceae	Azospirillum	AsCoM_s_6108
ASV8712	9.82608	6.97185	1.71118	4.07429	4.61551e-05	0.000852658	Bacteria	Proteobacteria	Alphaproteobacteria	Rhizobiales	Rhizobiaceae	Ochrobactrum	NA
ASV5866	19.1109	6.96279	1.65286	4.21256	2.5249e-05	0.000515267	Bacteria	Proteobacteria	Gammaproteobacteria	Burkholderiales	Oxalobacteraceae	NA	NA
ASV3477	34.1616	6.95365	1.58913	4.37576	1.21009e-05	0.000275246	Bacteria	Proteobacteria	Gammaproteobacteria	Burkholderiales	Methylophilaceae	Methylotenera	NA
ASV4894	18.9195	6.94181	1.72713	4.01928	5.83761e-05	0.00104142	Bacteria	Abditibacteriota	Abditibacteria	Abditibacteriales	Abditibacteriaceae	Abditibacterium	NA
ASV5022	18.6786	6.92899	1.36364	5.08124	3.7498e-07	1.3726e-05	Bacteria	Bdellovibrionota	Bdellovibrionia	Bdellovibrionales	Bdellovibrionaceae	Bdellovibrio	AsCoM_s_16301
ASV660	18.453	6.91259	1.67277	4.13241	3.58972e-05	0.000699868	Bacteria	Proteobacteria	Gammaproteobacteria	Burkholderiales	Methylophilaceae	NA	NA
ASV4536	18.4579	6.91192	1.34734	5.13006	2.89655e-07	1.08543e-05	Bacteria	NA	NA	NA	NA	NA	NA
ASV5407	9.34605	6.90046	1.81813	3.79536	0.000147427	0.00224805	Bacteria	Proteobacteria	Gammaproteobacteria	Burkholderiales	Oxalobacteraceae	NA	NA
ASV1018	149.496	6.8966	1.34446	5.12964	2.90296e-07	1.08543e-05	Bacteria	Proteobacteria	Gammaproteobacteria	Burkholderiales	Oxalobacteraceae	NA	NA
ASV6534	18.3175	6.89568	1.86383	3.69974	0.000215824	0.00306022	Bacteria	Proteobacteria	Gammaproteobacteria	Burkholderiales	Oxalobacteraceae	NA	NA
ASV7919	18.1039	6.88255	1.37253	5.01451	5.31692e-07	1.88475e-05	Bacteria	Proteobacteria	Gammaproteobacteria	Burkholderiales	Comamonadaceae	Ramlibacter	NA
ASV3741	18.0314	6.87585	1.56825	4.38442	1.16295e-05	0.00026563	Bacteria	Proteobacteria	Alphaproteobacteria	Caulobacterales	Caulobacteraceae	Asticcacaulis	Asticcacaulis_benevestitus
ASV1832	62.8569	6.8602	1.13462	6.04627	1.48239e-09	9.74982e-08	Bacteria	Proteobacteria	Gammaproteobacteria	Burkholderiales	Oxalobacteraceae	NA	NA
ASV5015	9.05783	6.85598	1.43681	4.77168	1.82694e-06	5.46555e-05	Bacteria	Proteobacteria	Alphaproteobacteria	Rhizobiales	Devosiaceae	Devosia	AsCoM_s_1417
ASV47	8.93395	6.83437	1.88239	3.63068	0.000282676	0.0038149	Bacteria	Proteobacteria	Alphaproteobacteria	Rhizobiales	Rhizobiaceae	NA	NA
ASV3672	29.0834	6.82231	2.02833	3.36351	0.000769582	0.00842758	Bacteria	Proteobacteria	Gammaproteobacteria	Burkholderiales	Burkholderiaceae	Burkholderia-Caballeronia-Paraburkholderia	AsCoM_s_16309
ASV128	894.319	6.81947	0.459904	14.828	9.6526e-50	2.10774e-46	Bacteria	Proteobacteria	Alphaproteobacteria	Sphingomonadales	Sphingomonadaceae	Novosphingobium	NA
ASV3778	31.887	6.81503	1.20834	5.64001	1.70037e-08	8.55515e-07	Bacteria	Proteobacteria	Alphaproteobacteria	Caulobacterales	Caulobacteraceae	Phenylobacterium	NA
ASV5090	8.73439	6.80492	1.65346	4.11556	3.86241e-05	0.000742426	Bacteria	Proteobacteria	Gammaproteobacteria	Burkholderiales	Comamonadaceae	NA	NA
ASV5812	8.57799	6.77628	1.59958	4.23628	2.27251e-05	0.000472595	Bacteria	Proteobacteria	Gammaproteobacteria	Pseudomonadales	Cellvibrionaceae	Cellvibrio	NA
ASV17	3364.02	6.74571	0.620049	10.8793	1.44637e-27	1.12796e-24	Bacteria	Proteobacteria	Gammaproteobacteria	Burkholderiales	Methylophilaceae	Methylotenera	NA
ASV79	732.51	6.74148	0.61646	10.9358	7.77304e-28	6.52816e-25	Bacteria	Proteobacteria	Gammaproteobacteria	Burkholderiales	Methylophilaceae	Methylotenera	NA
ASV7513	8.36378	6.7404	1.86668	3.61089	0.000305143	0.00407281	Bacteria	Bacteroidota	Bacteroidia	Sphingobacteriales	env.OPS_17	AsCoM_g_1738	NA
ASV5967	8.35884	6.73932	1.61655	4.16894	3.06015e-05	0.000610799	Bacteria	Proteobacteria	Alphaproteobacteria	Caulobacterales	Caulobacteraceae	Caulobacter	AsCoM_s_1702
ASV9199	8.3465	6.73711	1.46628	4.59469	4.33395e-06	0.00011402	Bacteria	Bdellovibrionota	Bdellovibrionia	NA	NA	NA	NA
ASV9297	8.31308	6.73201	1.46601	4.59205	4.38917e-06	0.000115195	Bacteria	Proteobacteria	Gammaproteobacteria	Burkholderiales	Comamonadaceae	Rhizobacter	NA
ASV10633	8.275	6.72711	1.88375	3.57112	0.000355456	0.00456036	Bacteria	NA	NA	NA	NA	NA	NA
ASV3316	28.396	6.72169	1.60738	4.18177	2.89252e-05	0.000585909	Bacteria	Bdellovibrionota	Bdellovibrionia	Bacteriovoracales	Bacteriovoracaceae	NA	NA
ASV1215	16.2169	6.72166	1.50014	4.48067	7.44075e-06	0.000179334	Bacteria	Proteobacteria	Gammaproteobacteria	Enterobacterales	Erwiniaceae	Pantoea	AsCoM_s_487
ASV3427	16.0361	6.70561	1.60671	4.17349	2.99968e-05	0.000604252	Bacteria	Proteobacteria	Alphaproteobacteria	Sphingomonadales	Sphingomonadaceae	Sphingobium	NA
ASV7029	8.15117	6.70518	1.76989	3.78848	0.000151572	0.00229843	Bacteria	Elusimicrobiota	Elusimicrobia	Lineage_IV	AsCoM_f_7838	AsCoM_g_7838	NA
ASV3696	15.9033	6.69529	1.55142	4.31558	1.59186e-05	0.000344841	Bacteria	Proteobacteria	Gammaproteobacteria	Burkholderiales	Methylophilaceae	Methylotenera	AsCoM_s_792
ASV757	192.23	6.69473	0.638181	10.4903	9.56904e-26	6.96499e-23	Bacteria	Proteobacteria	Alphaproteobacteria	Sphingomonadales	Sphingomonadaceae	Novosphingobium	NA
ASV10154	8.06227	6.68683	1.89836	3.52242	0.00042763	0.00531156	Bacteria	Actinobacteriota	Actinobacteria	Micrococcales	Dermacoccaceae	Flexivirga	AsCoM_s_1720
ASV8764	7.97193	6.67285	1.85462	3.59797	0.000320716	0.00419359	Bacteria	Proteobacteria	Gammaproteobacteria	NA	NA	NA	NA
ASV7837	7.93511	6.66484	1.47272	4.52554	6.02414e-06	0.000149481	Bacteria	Proteobacteria	Alphaproteobacteria	Rhizobiales	Beijerinckiaceae	Bosea	Bosea_lathyri
ASV7312	7.93017	6.66407	1.45508	4.57988	4.65243e-06	0.00012123	Bacteria	Proteobacteria	Gammaproteobacteria	Steroidobacterales	Steroidobacteraceae	Steroidobacter	AsCoM_s_2063
ASV10125	7.923	6.66278	1.85789	3.58621	0.00033552	0.00434029	Bacteria	Actinobacteriota	Actinobacteria	Corynebacteriales	Tsukamurellaceae	Tsukamurella	AsCoM_s_4494
ASV4257	27.9574	6.66272	1.61615	4.12258	3.74653e-05	0.000723975	Bacteria	Proteobacteria	Gammaproteobacteria	Xanthomonadales	Xanthomonadaceae	Stenotrophomonas	NA
ASV10023	7.87568	6.65507	1.5342	4.33782	1.439e-05	0.000316117	Bacteria	Proteobacteria	Gammaproteobacteria	Pseudomonadales	Porticoccaceae	AsCoM_g_8704	AsCoM_s_8704
ASV786	89.0018	6.64297	0.941788	7.05357	1.74384e-12	2.04724e-10	Bacteria	Proteobacteria	Alphaproteobacteria	Sphingomonadales	Sphingomonadaceae	Sphingobium	NA
ASV1088	29.0864	6.63829	1.34599	4.93192	8.14267e-07	2.75237e-05	Bacteria	Proteobacteria	Gammaproteobacteria	Enterobacterales	Erwiniaceae	Pantoea	AsCoM_s_487
ASV7554	7.70851	6.62136	1.73463	3.81717	0.000134992	0.00209353	Bacteria	Bacteroidota	Bacteroidia	Sphingobacteriales	Sphingobacteriaceae	Sphingobacterium	NA
ASV9101	7.65895	6.61272	1.79711	3.67965	0.000233553	0.00325485	Bacteria	Bacteroidota	Kapabacteria	Kapabacteriales	AsCoM_f_3548	AsCoM_g_3548	AsCoM_s_9677
ASV159	647.559	6.61133	0.948317	6.97164	3.13257e-12	3.42014e-10	Bacteria	Bacteroidota	Bacteroidia	Flavobacteriales	Flavobacteriaceae	Flavobacterium	NA
ASV4247	7.65064	6.61077	1.60839	4.11018	3.95349e-05	0.000757267	Bacteria	Proteobacteria	Gammaproteobacteria	Burkholderiales	Methylophilaceae	Methylotenera	NA
ASV505	238.728	6.59624	1.029	6.41032	1.45217e-10	1.16579e-08	Bacteria	Bdellovibrionota	Bdellovibrionia	Bacteriovoracales	Bacteriovoracaceae	Peredibacter	AsCoM_s_13948
ASV5949	14.7238	6.58311	1.39453	4.72067	2.35068e-06	6.77169e-05	Bacteria	Proteobacteria	Gammaproteobacteria	Diplorickettsiales	Diplorickettsiaceae	AsCoM_g_5842	AsCoM_s_5842
ASV14251	7.38843	6.56152	1.59496	4.1139	3.89031e-05	0.000746474	Bacteria	Proteobacteria	Gammaproteobacteria	NA	NA	NA	NA
ASV9343	7.33774	6.55252	1.61288	4.06262	4.85256e-05	0.00089004	Bacteria	Bdellovibrionota	Bdellovibrionia	Bdellovibrionales	Bdellovibrionaceae	Bdellovibrio	NA
ASV1397	51.9066	6.53876	0.915894	7.13921	9.38656e-13	1.13869e-10	Bacteria	Proteobacteria	Alphaproteobacteria	Rhizobiales	Rhizobiaceae	Neorhizobium	AsCoM_s_490
ASV9963	7.12756	6.511	1.60765	4.05002	5.12126e-05	0.000931899	Bacteria	Bdellovibrionota	Oligoflexia	0319-6G20	AsCoM_f_2529	AsCoM_g_6876	AsCoM_s_12321
ASV3779	24.8906	6.50392	1.27533	5.09978	3.40047e-07	1.25852e-05	Bacteria	Proteobacteria	Gammaproteobacteria	Burkholderiales	Comamonadaceae	Leptothrix	NA
ASV3817	23.3612	6.49733	1.92258	3.37949	0.000726212	0.00804953	Bacteria	Proteobacteria	Gammaproteobacteria	Salinisphaerales	Solimonadaceae	AsCoM_g_5531	AsCoM_s_5531
ASV9858	7.04298	6.49201	1.69786	3.82364	0.000131496	0.00204221	Bacteria	Proteobacteria	Gammaproteobacteria	Burkholderiales	NA	NA	NA
ASV4709	26.8374	6.47473	1.71323	3.77924	0.000157305	0.00235915	Bacteria	Proteobacteria	Gammaproteobacteria	Enterobacterales	Yersiniaceae	Serratia	NA
ASV14632	6.95165	6.47195	1.75544	3.68681	0.000227086	0.00317349	Bacteria	Proteobacteria	Gammaproteobacteria	Burkholderiales	Oxalobacteraceae	NA	NA
ASV8750	6.88082	6.46121	1.62389	3.97886	6.92467e-05	0.00120196	Bacteria	Proteobacteria	Gammaproteobacteria	Burkholderiales	Oxalobacteraceae	NA	NA
ASV11046	6.8449	6.4505	1.506	4.28321	1.84218e-05	0.000390543	Bacteria	Proteobacteria	Alphaproteobacteria	Caulobacterales	Caulobacteraceae	NA	NA
ASV7357	13.4822	6.44824	1.41532	4.55605	5.21249e-06	0.000132967	Bacteria	Actinobacteriota	Actinobacteria	Frankiales	Frankiaceae	Frankia	AsCoM_s_8049
ASV10443	6.82202	6.44637	1.54612	4.16938	3.05425e-05	0.000610738	Bacteria	Bdellovibrionota	Bdellovibrionia	Bacteriovoracales	Bacteriovoracaceae	Bacteriovorax	AsCoM_s_6520
ASV2382	43.1499	6.44617	1.3253	4.86393	1.15077e-06	3.69532e-05	Bacteria	Proteobacteria	Gammaproteobacteria	Burkholderiales	Oxalobacteraceae	Duganella	NA
ASV8454	13.2102	6.42742	1.66317	3.86456	0.000111287	0.0017842	Bacteria	Bacteroidota	Bacteroidia	Flavobacteriales	Flavobacteriaceae	Flavobacterium	NA
ASV13421	6.68455	6.41893	1.82705	3.51328	0.000442608	0.00545806	Bacteria	Proteobacteria	Alphaproteobacteria	NA	NA	NA	NA
ASV156	307.32	6.40919	0.802594	7.98559	1.39846e-15	2.77608e-13	Bacteria	Proteobacteria	Gammaproteobacteria	Burkholderiales	Comamonadaceae	NA	NA
ASV2021	57.1216	6.39137	1.00228	6.37681	1.8082e-10	1.40948e-08	Bacteria	Proteobacteria	Gammaproteobacteria	Diplorickettsiales	Diplorickettsiaceae	AsCoM_g_5842	AsCoM_s_5842
ASV6388	12.7622	6.37429	1.36871	4.65714	3.20636e-06	8.81789e-05	Bacteria	Proteobacteria	Gammaproteobacteria	Burkholderiales	Oxalobacteraceae	NA	NA
ASV11479	6.47903	6.37102	1.55499	4.09715	4.18272e-05	0.000790086	Bacteria	Myxococcota	Polyangia	Haliangiales	Haliangiaceae	Haliangium	NA
ASV831	98.2445	6.34776	0.929151	6.83179	8.38625e-12	8.55711e-10	Bacteria	Proteobacteria	Gammaproteobacteria	Burkholderiales	Methylophilaceae	Methylotenera	NA
ASV6192	6.37157	6.34644	1.85227	3.4263	0.000611871	0.00705821	Bacteria	Proteobacteria	Gammaproteobacteria	Burkholderiales	Oxalobacteraceae	NA	NA
ASV187	385.023	6.34606	0.511174	12.4147	2.17569e-35	3.39346e-32	Bacteria	Proteobacteria	Alphaproteobacteria	Rhizobiales	Xanthobacteraceae	Tardiphaga	Tardiphaga_robiniae
ASV1000	23.3266	6.34221	1.3904	4.56142	5.08096e-06	0.00013022	Bacteria	Bacteroidota	Bacteroidia	Flavobacteriales	Flavobacteriaceae	Flavobacterium	NA
ASV6145	12.3918	6.33285	1.40435	4.50947	6.49899e-06	0.000159452	Bacteria	Bdellovibrionota	Bdellovibrionia	Bdellovibrionales	Bdellovibrionaceae	Bdellovibrio	AsCoM_s_13203
ASV43	1104.56	6.33153	0.981427	6.45136	1.10853e-10	9.30997e-09	Bacteria	Bacteroidota	Bacteroidia	Flavobacteriales	Flavobacteriaceae	Flavobacterium	NA
ASV10226	6.25678	6.32418	1.89693	3.3339	0.000856364	0.00915748	Bacteria	Bacteroidota	Bacteroidia	Sphingobacteriales	Sphingobacteriaceae	Sphingobacterium	AsCoM_s_267
ASV13698	6.2361	6.31733	1.90375	3.31835	0.000905504	0.00957524	Bacteria	Proteobacteria	Gammaproteobacteria	Salinisphaerales	Solimonadaceae	AsCoM_g_5531	AsCoM_s_5531
ASV3692	12.1895	6.30738	1.41785	4.44856	8.64485e-06	0.000204295	Bacteria	Proteobacteria	Alphaproteobacteria	Paracaedibacterales	Paracaedibacteraceae	Ca_Paracaedibacter	AsCoM_s_1514
ASV8218	6.03669	6.27061	1.52059	4.1238	3.72668e-05	0.000722697	Bacteria	Proteobacteria	Gammaproteobacteria	Burkholderiales	B1-7BS	AsCoM_g_6882	AsCoM_s_6882
ASV11258	6.02838	6.26878	1.74231	3.59796	0.000320722	0.00419359	Bacteria	Proteobacteria	Alphaproteobacteria	Caulobacterales	Caulobacteraceae	Asticcacaulis	NA
ASV3693	6.02615	6.26824	1.67324	3.74618	0.000179549	0.00263483	Bacteria	Proteobacteria	Alphaproteobacteria	Sphingomonadales	Sphingomonadaceae	Sphingomonas	Sphingomonas_oligophenolica
ASV17846	21.8654	6.26488	1.21878	5.14027	2.74348e-07	1.03645e-05	Bacteria	Proteobacteria	Alphaproteobacteria	Rhizobiales	Rhizobiaceae	NA	NA
ASV2998	21.7963	6.25525	1.27094	4.92175	8.57748e-07	2.8815e-05	Bacteria	Proteobacteria	Alphaproteobacteria	Rhodospirillales	AsCoM_f_2604	AsCoM_g_2604	AsCoM_s_4861
ASV943	75.3056	6.25479	1.1979	5.22147	1.77509e-07	7.04744e-06	Bacteria	Proteobacteria	Alphaproteobacteria	Caulobacterales	Caulobacteraceae	Asticcacaulis	Asticcacaulis_benevestitus
ASV7236	11.7206	6.24177	1.38183	4.51705	6.27077e-06	0.000154547	Bacteria	Bdellovibrionota	Bdellovibrionia	Bdellovibrionales	Bdellovibrionaceae	Bdellovibrio	NA
ASV10245	5.8801	6.23207	1.73184	3.59852	0.00032003	0.00419359	Bacteria	Proteobacteria	Alphaproteobacteria	Rhizobiales	Hyphomicrobiaceae	Hyphomicrobium	NA
ASV2955	40.3755	6.22921	1.30546	4.77165	1.82719e-06	5.46555e-05	Bacteria	Bacteroidota	Bacteroidia	Flavobacteriales	Flavobacteriaceae	Flavobacterium	NA
ASV1166	116.341	6.21238	0.66139	9.39292	5.83587e-21	2.27557e-18	Bacteria	Proteobacteria	Gammaproteobacteria	Burkholderiales	Methylophilaceae	NA	NA
ASV14014	5.7637	6.20557	1.72349	3.60058	0.00031751	0.00416656	Bacteria	Proteobacteria	Gammaproteobacteria	NA	NA	NA	NA
ASV962	78.4026	6.19214	1.04	5.95399	2.61688e-09	1.58728e-07	Bacteria	Proteobacteria	Alphaproteobacteria	Caulobacterales	Caulobacteraceae	Caulobacter	AsCoM_s_362
ASV12324	5.71074	6.18886	1.54541	4.00468	6.21018e-05	0.00110069	Bacteria	Bdellovibrionota	Bdellovibrionia	NA	NA	NA	NA
ASV2903	41.1902	6.18439	1.07149	5.77174	7.84551e-09	4.21957e-07	Bacteria	Myxococcota	Myxococcia	Myxococcales	Myxococcaceae	Corallococcus	NA
ASV9285	5.67485	6.18097	1.53834	4.01796	5.87054e-05	0.00104559	Bacteria	Proteobacteria	Alphaproteobacteria	Rickettsiales	SM2D12	AsCoM_g_4033	AsCoM_s_4033
ASV16291	5.64547	6.17429	1.68824	3.65723	0.000254957	0.00351025	Bacteria	Proteobacteria	Gammaproteobacteria	Coxiellales	NA	NA	NA
ASV14552	5.61385	6.1671	1.61061	3.82905	0.000128638	0.00201213	Bacteria	Firmicutes	Bacilli	Staphylococcales	Staphylococcaceae	Staphylococcus	AsCoM_s_20
ASV2307	36.7745	6.16597	1.32146	4.66603	3.0708e-06	8.53105e-05	Bacteria	Proteobacteria	Gammaproteobacteria	Burkholderiales	Comamonadaceae	Acidovorax	NA
ASV145	450.057	6.1645	0.602964	10.2237	1.55366e-24	9.20241e-22	Bacteria	Proteobacteria	Gammaproteobacteria	Burkholderiales	Methylophilaceae	Methylotenera	NA
ASV5354	11.0522	6.16434	1.76917	3.48432	0.000493397	0.00597881	Bacteria	Bacteroidota	Bacteroidia	Flavobacteriales	Flavobacteriaceae	Flavobacterium	NA
ASV12165	5.58694	6.16087	1.62977	3.7802	0.000156699	0.0023576	Bacteria	Myxococcota	Polyangia	Polyangiales	Phaselicystidaceae	Phaselicystis	AsCoM_s_7470
ASV17683	5.56002	6.15373	1.81891	3.3832	0.000716465	0.00796574	Bacteria	Proteobacteria	Gammaproteobacteria	NA	NA	NA	NA
ASV1441	20.5873	6.15121	1.49343	4.11884	3.80784e-05	0.000734524	Bacteria	Proteobacteria	Gammaproteobacteria	Burkholderiales	Oxalobacteraceae	NA	NA
ASV9705	5.56402	6.15095	1.74265	3.52966	0.000416097	0.00520981	Bacteria	NA	NA	NA	NA	NA	NA
ASV9146	5.55191	6.1481	1.77115	3.47125	0.000518035	0.00619772	Bacteria	Bdellovibrionota	NA	NA	NA	NA	NA
ASV12063	5.49899	6.13539	1.82587	3.36026	0.000778695	0.00848482	Bacteria	Actinobacteriota	Actinobacteria	Micrococcales	Micrococcaceae	Glutamicibacter	AsCoM_s_2386
ASV12869	10.8984	6.13369	1.49654	4.09858	4.15693e-05	0.000788762	Bacteria	Proteobacteria	Gammaproteobacteria	Burkholderiales	Methylophilaceae	NA	NA
ASV2548	47.6423	6.13214	1.35699	4.51894	6.21503e-06	0.00015352	Bacteria	Bdellovibrionota	Bdellovibrionia	Bdellovibrionales	Bdellovibrionaceae	Bdellovibrio	AsCoM_s_10555
ASV1853	48.8282	6.12763	0.896485	6.83517	8.19063e-12	8.43635e-10	Bacteria	Verrucomicrobiota	Verrucomicrobiae	Pedosphaerales	Pedosphaeraceae	RS25G	AsCoM_s_9496
ASV4558	5.44112	6.12157	1.62817	3.75979	0.000170054	0.00250899	Bacteria	Proteobacteria	Alphaproteobacteria	Rhizobiales	Devosiaceae	Devosia	NA
ASV10276	5.43709	6.12021	1.83853	3.32885	0.000872038	0.00928869	Bacteria	Proteobacteria	Gammaproteobacteria	NA	NA	NA	NA
ASV6139	18.7348	6.10566	1.25741	4.85573	1.19943e-06	3.82905e-05	Bacteria	Proteobacteria	Gammaproteobacteria	Steroidobacterales	Steroidobacteraceae	AsCoM_g_356	AsCoM_s_821
ASV4969	18.3896	6.08511	1.30259	4.67155	2.98928e-06	8.32577e-05	Bacteria	Bacteroidota	Bacteroidia	Cytophagales	Microscillaceae	AsCoM_g_1055	NA
ASV988	55.9172	6.07506	1.39698	4.34869	1.3695e-05	0.000303907	Bacteria	Bacteroidota	Bacteroidia	Flavobacteriales	Flavobacteriaceae	Flavobacterium	NA
ASV13355	5.24395	6.06862	1.63789	3.70514	0.000211275	0.00300744	Bacteria	Proteobacteria	Alphaproteobacteria	NA	NA	NA	NA
ASV175	443.293	6.06722	1.00407	6.04264	1.51614e-09	9.85312e-08	Bacteria	Bacteroidota	Bacteroidia	Flavobacteriales	Flavobacteriaceae	Flavobacterium	NA
ASV4757	17.9822	6.06534	1.40093	4.32951	1.49444e-05	0.00032698	Bacteria	Proteobacteria	Alphaproteobacteria	Azospirillales	AsCoM_f_410	AsCoM_g_10374	AsCoM_s_10374
ASV4807	17.724	6.05857	1.51743	3.99265	6.53392e-05	0.0011469	Bacteria	Proteobacteria	Gammaproteobacteria	Salinisphaerales	Solimonadaceae	NA	NA
ASV8069	10.2047	6.04678	1.48629	4.06836	4.73445e-05	0.000873154	Bacteria	Bacteroidota	Bacteroidia	Chitinophagales	Chitinophagaceae	Parasediminibacterium	AsCoM_s_4197
ASV2306	18.1348	6.04654	1.32068	4.57834	4.68675e-06	0.000121833	Bacteria	Proteobacteria	Gammaproteobacteria	Burkholderiales	Oxalobacteraceae	NA	NA
ASV13099	5.17707	6.04651	1.66497	3.63161	0.000281658	0.00381059	Bacteria	Bacteroidota	Bacteroidia	NA	NA	NA	NA
ASV12525	5.08422	6.02323	1.57465	3.82511	0.000130713	0.00203584	Bacteria	NA	NA	NA	NA	NA	NA
ASV10867	5.07435	6.02075	1.63221	3.6887	0.000225399	0.00316652	Bacteria	Proteobacteria	Gammaproteobacteria	Burkholderiales	Oxalobacteraceae	Massilia	NA
ASV12711	5.07122	6.0198	1.66909	3.60664	0.000310192	0.00411504	Bacteria	Proteobacteria	Gammaproteobacteria	NA	NA	NA	NA
ASV3426	18.5434	6.01936	1.24679	4.82788	1.37995e-06	4.24401e-05	Bacteria	NA	NA	NA	NA	NA	NA
ASV6782	9.99741	6.01924	1.59571	3.77213	0.000161859	0.00242412	Bacteria	Actinobacteriota	Actinobacteria	Corynebacteriales	Mycobacteriaceae	Mycobacterium	AsCoM_s_3493
ASV15311	9.96305	6.01283	1.61614	3.7205	0.000198832	0.00287149	Bacteria	Proteobacteria	Gammaproteobacteria	NA	NA	NA	NA
ASV3141	17.7942	6.01025	1.25378	4.7937	1.63731e-06	4.9919e-05	Bacteria	Proteobacteria	Gammaproteobacteria	Steroidobacterales	Steroidobacteraceae	Steroidobacter	AsCoM_s_2063
ASV1609	55.3021	6.00621	0.937717	6.40514	1.50235e-10	1.19727e-08	Bacteria	Proteobacteria	Alphaproteobacteria	Rhodobacterales	Rhodobacteraceae	NA	NA
ASV3504	28.1978	6.00027	1.06231	5.64833	1.62017e-08	8.18935e-07	Bacteria	Proteobacteria	Alphaproteobacteria	Rickettsiales	SM2D12	AsCoM_g_4033	AsCoM_s_4033
ASV7757	4.99784	5.99566	1.74997	3.42615	0.000612211	0.00705821	Bacteria	Bdellovibrionota	Bdellovibrionia	Bdellovibrionales	Bdellovibrionaceae	Bdellovibrio	AsCoM_s_16301
ASV4633	19.453	5.99196	1.26766	4.72678	2.28113e-06	6.64143e-05	Bacteria	Proteobacteria	Alphaproteobacteria	Caulobacterales	Caulobacteraceae	Phenylobacterium	NA
ASV10966	4.98236	5.99145	1.71779	3.48788	0.000486861	0.00590617	Bacteria	Proteobacteria	Gammaproteobacteria	Burkholderiales	Alcaligenaceae	Advenella	AsCoM_s_295
ASV11751	4.95948	5.98512	1.61493	3.7061	0.000210472	0.00299991	Bacteria	Proteobacteria	Gammaproteobacteria	Burkholderiales	Oxalobacteraceae	Massilia	NA
ASV1709	86.1768	5.98153	0.878276	6.81054	9.72342e-12	9.82966e-10	Bacteria	Proteobacteria	Alphaproteobacteria	Rhizobiales	Rhizobiaceae	Allorhizobium-Neorhizobium-Pararhizobium-Rhizobium	NA
ASV1452	95.5659	5.97203	0.768734	7.76867	7.93171e-15	1.27351e-12	Bacteria	Actinobacteriota	Actinobacteria	Frankiales	Frankiaceae	Frankia	AsCoM_s_7928
ASV10347	4.90005	5.96991	1.53847	3.88043	0.000104272	0.00169411	Bacteria	Proteobacteria	Gammaproteobacteria	NA	NA	NA	NA
ASV16309	4.89669	5.96889	1.77378	3.36507	0.000765237	0.00838877	Bacteria	Bdellovibrionota	Oligoflexia	Silvanigrellales	Silvanigrellaceae	AsCoM_g_4852	AsCoM_s_4852
ASV11276	4.88952	5.967	1.66275	3.58862	0.000332428	0.00431051	Bacteria	Actinobacteriota	Actinobacteria	Micrococcales	Micrococcaceae	Glutamicibacter	AsCoM_s_598
ASV1933	35.8315	5.95916	0.94639	6.29673	3.03996e-10	2.22754e-08	Bacteria	Proteobacteria	Alphaproteobacteria	Rhizobiales	Rhizobiaceae	Allorhizobium-Neorhizobium-Pararhizobium-Rhizobium	AsCoM_s_378
ASV852	65.4269	5.95716	0.977905	6.09176	1.11676e-09	7.57319e-08	Bacteria	Proteobacteria	Gammaproteobacteria	Burkholderiales	Comamonadaceae	NA	NA
ASV2716	33.5936	5.94881	1.00735	5.90543	3.51733e-09	2.06463e-07	Bacteria	Proteobacteria	Gammaproteobacteria	Coxiellales	Coxiellaceae	AsCoM_g_17859	AsCoM_s_17859
ASV10453	4.78922	5.9341	1.65549	3.58449	0.000337736	0.00435348	Bacteria	Bacteroidota	Bacteroidia	Sphingobacteriales	Sphingobacteriaceae	Sphingobacterium	NA
ASV5526	4.76634	5.92828	1.73803	3.41092	0.000647433	0.00735554	Bacteria	Proteobacteria	Gammaproteobacteria	AsCoM_o_1360	AsCoM_f_5297	AsCoM_g_17986	AsCoM_s_17986
ASV9117	4.76634	5.92828	1.73803	3.41092	0.000647433	0.00735554	Bacteria	Proteobacteria	Gammaproteobacteria	Burkholderiales	Chitinimonadaceae	Chitinimonas	AsCoM_s_6752
ASV9578	4.76074	5.92635	1.62886	3.63835	0.000274393	0.00373078	Bacteria	Proteobacteria	NA	NA	NA	NA	NA
ASV2053	68.0612	5.90943	1.25069	4.72495	2.30167e-06	6.64823e-05	Bacteria	Proteobacteria	Gammaproteobacteria	Burkholderiales	Comamonadaceae	Comamonas	AsCoM_s_799
ASV5413	16.126	5.88478	1.2502	4.70708	2.51285e-06	7.16326e-05	Bacteria	Proteobacteria	Gammaproteobacteria	AsCoM_o_1360	AsCoM_f_11629	AsCoM_g_11629	AsCoM_s_11629
ASV14630	4.623	5.88287	1.77221	3.31951	0.000901765	0.00954944	Bacteria	Proteobacteria	Alphaproteobacteria	Rhodospirillales	AsCoM_f_6606	NA	NA
ASV513	253.693	5.86852	0.738689	7.94452	1.94952e-15	3.6207e-13	Bacteria	Proteobacteria	Gammaproteobacteria	Burkholderiales	Comamonadaceae	NA	NA
ASV9826	4.55369	5.86301	1.69114	3.46691	0.000526488	0.00628905	Bacteria	Proteobacteria	Alphaproteobacteria	NA	NA	NA	NA
ASV10999	4.54159	5.85948	1.65246	3.54591	0.000391266	0.00494426	Bacteria	Proteobacteria	Gammaproteobacteria	Burkholderiales	Oxalobacteraceae	NA	NA
ASV1878	56.6987	5.85086	0.927519	6.30807	2.82536e-10	2.11283e-08	Bacteria	Bdellovibrionota	Bdellovibrionia	Bacteriovoracales	Bacteriovoracaceae	Peredibacter	AsCoM_s_13948
ASV413	79.1654	5.85043	0.955157	6.1251	9.06266e-10	6.26241e-08	Bacteria	Proteobacteria	Gammaproteobacteria	Burkholderiales	Oxalobacteraceae	NA	NA
ASV4295	32.622	5.83749	1.30173	4.48441	7.31145e-06	0.000176607	Bacteria	Proteobacteria	Gammaproteobacteria	Burkholderiales	Oxalobacteraceae	NA	NA
ASV697	168.039	5.83116	0.936674	6.22538	4.80377e-10	3.4505e-08	Bacteria	Bacteroidota	Bacteroidia	Flavobacteriales	Flavobacteriaceae	Flavobacterium	NA
ASV904	105.946	5.82491	1.1877	4.90435	9.37374e-07	3.1202e-05	Bacteria	Bacteroidota	Bacteroidia	Flavobacteriales	Flavobacteriaceae	Flavobacterium	NA
ASV6854	8.69706	5.81773	1.57809	3.68657	0.000227301	0.00317349	Bacteria	Proteobacteria	Gammaproteobacteria	Burkholderiales	Oxalobacteraceae	NA	NA
ASV13324	4.40384	5.81302	1.6658	3.48963	0.000483693	0.00588373	Bacteria	Actinobacteriota	Actinobacteria	Micrococcales	Microbacteriaceae	Homoserinibacter	AsCoM_s_4240
ASV655	136.613	5.80077	0.693185	8.36828	5.84653e-17	1.63673e-14	Bacteria	Proteobacteria	Alphaproteobacteria	Rhizobiales	Rhizobiaceae	Allorhizobium-Neorhizobium-Pararhizobium-Rhizobium	NA
ASV14855	4.35742	5.79943	1.58135	3.66739	0.000245043	0.00339515	Bacteria	Actinobacteriota	Actinobacteria	Micrococcales	Microbacteriaceae	Homoserinibacter	AsCoM_s_4240
ASV17635	4.33544	5.7932	1.6086	3.60138	0.000316533	0.00415953	Bacteria	Bacteroidota	Kapabacteria	Kapabacteriales	AsCoM_f_3548	AsCoM_g_3548	AsCoM_s_9677
ASV14191	4.31256	5.78657	1.65387	3.49881	0.000467334	0.00572654	Bacteria	Proteobacteria	Gammaproteobacteria	Burkholderiales	Comamonadaceae	NA	NA
ASV12282	4.2042	5.74635	1.6657	3.44981	0.000560979	0.00659996	Bacteria	Proteobacteria	Gammaproteobacteria	Steroidobacterales	NA	NA	NA
ASV16896	4.20016	5.74505	1.65482	3.47171	0.000517149	0.00619772	Bacteria	Bdellovibrionota	Bdellovibrionia	Bdellovibrionales	Bdellovibrionaceae	Bdellovibrio	NA
ASV4537	21.9424	5.73899	1.61796	3.54705	0.000389572	0.00492856	Bacteria	Proteobacteria	Gammaproteobacteria	Burkholderiales	NA	NA	NA
ASV6966	8.24007	5.735	1.47711	3.88259	0.000103348	0.0016816	Bacteria	Bdellovibrionota	Bdellovibrionia	Bdellovibrionales	Bdellovibrionaceae	Bdellovibrio	NA
ASV5623	8.31491	5.73462	1.72154	3.3311	0.000865035	0.00923212	Bacteria	Verrucomicrobiota	Verrucomicrobiae	Pedosphaerales	Pedosphaeraceae	RS25G	NA
ASV8475	16.7656	5.72963	1.37988	4.15227	3.29195e-05	0.000644113	Bacteria	Proteobacteria	Gammaproteobacteria	Burkholderiales	Methylophilaceae	NA	NA
ASV8303	8.18851	5.72942	1.42168	4.03003	5.57696e-05	0.00100147	Bacteria	Proteobacteria	Alphaproteobacteria	Caulobacterales	Caulobacteraceae	NA	NA
ASV1290	120.425	5.723	1.02078	5.60649	2.06469e-08	1.02465e-06	Bacteria	Proteobacteria	Gammaproteobacteria	Burkholderiales	Comamonadaceae	NA	NA
ASV912	146.234	5.71803	0.7259	7.87716	3.34907e-15	5.80399e-13	Bacteria	Proteobacteria	Gammaproteobacteria	Burkholderiales	Oxalobacteraceae	AsCoM_g_194	NA
ASV41	1154.15	5.70942	0.728341	7.83894	4.54373e-15	7.75132e-13	Bacteria	Bacteroidota	Bacteroidia	Flavobacteriales	Flavobacteriaceae	Flavobacterium	NA
ASV9283	8.07161	5.70427	1.56127	3.65361	0.00025858	0.0035467	Bacteria	Proteobacteria	Gammaproteobacteria	AsCoM_o_1360	AsCoM_f_8938	AsCoM_g_8938	AsCoM_s_8938
ASV3428	27.0351	5.6911	1.17283	4.85245	1.21948e-06	3.87042e-05	Bacteria	Proteobacteria	Gammaproteobacteria	Burkholderiales	Oxalobacteraceae	Massilia	NA
ASV11625	8.02962	5.68654	1.60627	3.54022	0.000399796	0.00504621	Bacteria	Proteobacteria	Alphaproteobacteria	Rickettsiales	SM2D12	NA	NA
ASV331	264.596	5.67962	0.655312	8.66705	4.43457e-18	1.38333e-15	Bacteria	Proteobacteria	Gammaproteobacteria	Burkholderiales	Comamonadaceae	AsCoM_g_222	AsCoM_s_612
ASV125	751.907	5.66779	0.842604	6.72652	1.73766e-11	1.62152e-09	Bacteria	Bacteroidota	Bacteroidia	Flavobacteriales	Flavobacteriaceae	Flavobacterium	NA
ASV635	176.035	5.66557	0.893659	6.33975	2.30133e-10	1.74485e-08	Bacteria	Bacteroidota	Bacteroidia	Flavobacteriales	Flavobacteriaceae	Flavobacterium	NA
ASV4128	24.4255	5.66544	1.56093	3.62952	0.000283947	0.00382229	Bacteria	Proteobacteria	Gammaproteobacteria	Burkholderiales	Methylophilaceae	Methylophilus	NA
ASV7989	3.96957	5.66543	1.5818	3.58163	0.000341456	0.00439622	Bacteria	Bdellovibrionota	Oligoflexia	Silvanigrellales	Silvanigrellaceae	AsCoM_g_4852	AsCoM_s_4852
ASV6637	7.84012	5.66271	1.41778	3.99407	6.49479e-05	0.00114371	Bacteria	Actinobacteriota	Thermoleophilia	NA	NA	NA	NA
ASV8216	7.81049	5.65714	1.66722	3.39316	0.000690922	0.00773691	Bacteria	Planctomycetota	vadinHA49	AsCoM_o_5063	AsCoM_f_5063	AsCoM_g_6094	AsCoM_s_12551
ASV142	458.827	5.65416	0.897186	6.3021	2.93639e-10	2.16618e-08	Bacteria	Bacteroidota	Bacteroidia	Flavobacteriales	Flavobacteriaceae	Flavobacterium	NA
ASV5180	13.4757	5.63872	1.35678	4.15595	3.23938e-05	0.000637252	Bacteria	Armatimonadota	Fimbriimonadia	Fimbriimonadales	Fimbriimonadaceae	NA	NA
ASV1923	52.8519	5.63597	0.875397	6.43819	1.20909e-10	1.00769e-08	Bacteria	Bdellovibrionota	Bdellovibrionia	Bdellovibrionales	Bdellovibrionaceae	Bdellovibrio	AsCoM_s_13203
ASV28	2023.5	5.62224	0.801744	7.01252	2.34067e-12	2.69005e-10	Bacteria	Bacteroidota	Bacteroidia	Flavobacteriales	Flavobacteriaceae	Flavobacterium	NA
ASV3971	26.2818	5.61353	1.19758	4.6874	2.76698e-06	7.80617e-05	Bacteria	Proteobacteria	Gammaproteobacteria	AsCoM_o_1360	AsCoM_f_8938	AsCoM_g_8938	AsCoM_s_8938
ASV64	1101.21	5.61228	0.700284	8.01429	1.10775e-15	2.37145e-13	Bacteria	Proteobacteria	Gammaproteobacteria	Burkholderiales	Comamonadaceae	AsCoM_g_222	NA
ASV8875	7.60675	5.60388	1.47591	3.7969	0.000146518	0.00224045	Bacteria	Proteobacteria	Alphaproteobacteria	Caulobacterales	Caulobacteraceae	NA	NA
ASV7318	7.60362	5.60338	1.50097	3.73317	0.000189083	0.00275254	Bacteria	Proteobacteria	Gammaproteobacteria	Burkholderiales	Oxalobacteraceae	Duganella	NA
ASV6935	3.7919	5.59888	1.68231	3.3281	0.00087442	0.00929593	Bacteria	Chloroflexi	NA	NA	NA	NA	NA
ASV1404	38.0212	5.59459	1.17051	4.77963	1.75621e-06	5.28219e-05	Bacteria	Bacteroidota	Bacteroidia	Flavobacteriales	Flavobacteriaceae	Flavobacterium	AsCoM_s_662
ASV3674	20.6697	5.59383	1.05579	5.29824	1.16923e-07	4.87238e-06	Bacteria	Bacteroidota	Bacteroidia	Flavobacteriales	Flavobacteriaceae	Flavobacterium	NA
ASV4191	26.1145	5.5934	1.00647	5.55742	2.73784e-08	1.31104e-06	Bacteria	Proteobacteria	Alphaproteobacteria	Holosporales	Holosporaceae	AsCoM_g_9982	AsCoM_s_9982
ASV772	50.9011	5.59188	0.94865	5.89456	3.75679e-09	2.17019e-07	Bacteria	Proteobacteria	Gammaproteobacteria	Burkholderiales	Comamonadaceae	AsCoM_g_1160	AsCoM_s_4234
ASV10741	3.76836	5.59104	1.65729	3.37361	0.0007419	0.00820675	Bacteria	Proteobacteria	Alphaproteobacteria	Rhodospirillales	AsCoM_f_2604	AsCoM_g_2604	AsCoM_s_4861
ASV227	278.779	5.58811	0.762786	7.32593	2.37252e-13	3.23789e-11	Bacteria	Bacteroidota	Bacteroidia	Flavobacteriales	Flavobacteriaceae	Flavobacterium	NA
ASV2994	34.5129	5.58606	0.849519	6.57555	4.84721e-11	4.20015e-09	Bacteria	Bdellovibrionota	Bdellovibrionia	Bdellovibrionales	Bdellovibrionaceae	Bdellovibrio	AsCoM_s_10555
ASV2483	33.7031	5.58208	0.82947	6.72969	1.70025e-11	1.60029e-09	Bacteria	Proteobacteria	Alphaproteobacteria	Rhizobiales	Beijerinckiaceae	Bosea	Bosea_lathyri
ASV1024	94.1261	5.57664	0.701099	7.95414	1.80374e-15	3.45495e-13	Bacteria	Bacteroidota	Bacteroidia	Flavobacteriales	Flavobacteriaceae	Flavobacterium	NA
ASV16798	7.39904	5.56313	1.4287	3.89383	9.86724e-05	0.00162981	Bacteria	Proteobacteria	Alphaproteobacteria	Rhizobiales	Rhizobiaceae	NA	NA
ASV1718	30.5479	5.5584	1.40509	3.95589	7.62512e-05	0.00130346	Bacteria	Proteobacteria	Gammaproteobacteria	Burkholderiales	Comamonadaceae	NA	NA
ASV11213	7.20999	5.53984	1.60155	3.45905	0.000542087	0.00641921	Bacteria	NA	NA	NA	NA	NA	NA
ASV4239	21.1114	5.51882	1.32754	4.15717	3.22219e-05	0.000635016	Bacteria	Proteobacteria	Gammaproteobacteria	Burkholderiales	Comamonadaceae	NA	NA
ASV4516	24.6472	5.51118	1.13825	4.84181	1.28659e-06	4.03649e-05	Bacteria	Proteobacteria	Gammaproteobacteria	Burkholderiales	Comamonadaceae	NA	NA
ASV1714	72.8084	5.50916	0.850295	6.47912	9.2261e-11	7.80857e-09	Bacteria	Bacteroidota	Bacteroidia	Cytophagales	Microscillaceae	AsCoM_g_1055	NA
ASV18738	3.55324	5.5079	1.66426	3.30952	0.000934548	0.00981096	Bacteria	Proteobacteria	Gammaproteobacteria	Diplorickettsiales	Diplorickettsiaceae	NA	NA
ASV8722	7.04738	5.50724	1.47276	3.73939	0.000184464	0.00269608	Bacteria	Bdellovibrionota	Oligoflexia	0319-6G20	AsCoM_f_8005	AsCoM_g_8005	NA
ASV3885	17.419	5.50325	1.6271	3.38225	0.000718943	0.00798517	Bacteria	Proteobacteria	Gammaproteobacteria	Pseudomonadales	Cellvibrionaceae	Cellvibrio	Cellvibrio_gandavensis
ASV1202	46.0684	5.4967	0.764653	7.18849	6.5513e-13	8.22151e-11	Bacteria	Proteobacteria	Alphaproteobacteria	Rhizobiales	Devosiaceae	Devosia	AsCoM_s_1417
ASV2437	37.7639	5.4879	0.914746	5.99936	1.98091e-09	1.21503e-07	Bacteria	Proteobacteria	Gammaproteobacteria	Burkholderiales	Comamonadaceae	Rhizobacter	NA
ASV6253	6.89462	5.47691	1.42806	3.8352	0.000125463	0.00197094	Bacteria	Proteobacteria	Gammaproteobacteria	Burkholderiales	Oxalobacteraceae	NA	NA
ASV5280	14.3922	5.47064	1.47487	3.70923	0.00020789	0.00297825	Bacteria	Proteobacteria	Gammaproteobacteria	Burkholderiales	Comamonadaceae	NA	NA
ASV2790	18.0755	5.45942	1.08928	5.01197	5.38754e-07	1.9036e-05	Bacteria	Proteobacteria	Alphaproteobacteria	Rhizobiales	Devosiaceae	Devosia	NA
ASV530	94.4778	5.4539	0.676172	8.06586	7.2725e-16	1.62043e-13	Bacteria	Proteobacteria	Alphaproteobacteria	Rhizobiales	Rhizobiaceae	Allorhizobium-Neorhizobium-Pararhizobium-Rhizobium	NA
ASV8231	6.79387	5.45001	1.51621	3.5945	0.000325016	0.00423452	Bacteria	Proteobacteria	Gammaproteobacteria	Burkholderiales	Comamonadaceae	Leptothrix	NA
ASV13450	3.41146	5.44619	1.6363	3.32836	0.000873601	0.00929593	Bacteria	Firmicutes	Bacilli	Staphylococcales	Staphylococcaceae	Staphylococcus	AsCoM_s_20
ASV8	36.9581	5.44483	1.24783	4.36345	1.28028e-05	0.000288209	Bacteria	Proteobacteria	Alphaproteobacteria	Rhizobiales	Rhizobiaceae	NA	NA
ASV4112	6.80751	5.44031	1.43206	3.79895	0.000145312	0.00222512	Bacteria	Proteobacteria	Gammaproteobacteria	NA	NA	NA	NA
ASV2218	45.7444	5.43971	1.20018	4.53242	5.8311e-06	0.000146018	Bacteria	Proteobacteria	Gammaproteobacteria	Burkholderiales	Comamonadaceae	Paucibacter	AsCoM_s_5064
ASV7019	12.14	5.43472	1.4175	3.83401	0.000126069	0.00197761	Bacteria	Bdellovibrionota	Bdellovibrionia	Bdellovibrionales	Bdellovibrionaceae	Bdellovibrio	AsCoM_s_10555
ASV455	180.937	5.40605	1.09215	4.94993	7.42405e-07	2.54093e-05	Bacteria	Proteobacteria	Gammaproteobacteria	Burkholderiales	Comamonadaceae	Acidovorax	NA
ASV9792	6.56127	5.40301	1.58751	3.40346	0.000665387	0.00751261	Bacteria	Bdellovibrionota	Bdellovibrionia	Bdellovibrionales	Bdellovibrionaceae	Bdellovibrio	NA
ASV10436	6.53212	5.39706	1.50464	3.58694	0.000334577	0.00433323	Bacteria	Proteobacteria	Alphaproteobacteria	Rickettsiales	Ca_Jidaibacter	AsCoM_g_6690	AsCoM_s_6690
ASV8018	6.50677	5.39232	1.45445	3.70745	0.000209353	0.00298786	Bacteria	Proteobacteria	Gammaproteobacteria	Burkholderiales	Oxalobacteraceae	NA	NA
ASV288	274.97	5.38913	0.864097	6.23672	4.46842e-10	3.23087e-08	Bacteria	Bacteroidota	Bacteroidia	Flavobacteriales	Flavobacteriaceae	Flavobacterium	NA
ASV1100	80.7679	5.38807	0.913121	5.90072	3.61923e-09	2.11309e-07	Bacteria	Proteobacteria	Gammaproteobacteria	Burkholderiales	Oxalobacteraceae	Massilia	NA
ASV7215	6.47335	5.38547	1.53297	3.51309	0.000442924	0.00545806	Bacteria	Elusimicrobiota	Elusimicrobia	Lineage_IV	AsCoM_f_7838	AsCoM_g_7838	AsCoM_s_7838
ASV1825	46.2051	5.36444	0.788243	6.80557	1.00651e-11	1.00817e-09	Bacteria	Proteobacteria	Gammaproteobacteria	Steroidobacterales	Steroidobacteraceae	Steroidobacter	AsCoM_s_6319
ASV9549	6.4385	5.35724	1.53935	3.4802	0.000501031	0.00605117	Bacteria	Proteobacteria	Gammaproteobacteria	Burkholderiales	Comamonadaceae	Rhizobacter	AsCoM_s_11352
ASV6728	11.2867	5.34618	1.30565	4.09464	4.22822e-05	0.000797301	Bacteria	Bacteroidota	Bacteroidia	Bacteroidetes_VC2.1_Bac22	AsCoM_f_1445	AsCoM_g_1445	NA
ASV4876	22.2439	5.34047	1.13306	4.71331	2.43725e-06	6.98423e-05	Bacteria	Proteobacteria	Alphaproteobacteria	NA	NA	NA	NA
ASV877	92.5829	5.33628	0.666373	8.00795	1.16637e-15	2.42065e-13	Bacteria	NA	NA	NA	NA	NA	NA
ASV2109	39.5828	5.33286	0.879172	6.06577	1.3132e-09	8.79605e-08	Bacteria	Proteobacteria	Gammaproteobacteria	Burkholderiales	Oxalobacteraceae	NA	NA
ASV1118	73.6914	5.31392	1.12369	4.72901	2.25621e-06	6.60411e-05	Bacteria	Proteobacteria	Gammaproteobacteria	Burkholderiales	Methylophilaceae	Methylotenera	AsCoM_s_792
ASV2624	32.3158	5.30651	0.893717	5.93758	2.89266e-09	1.72716e-07	Bacteria	Proteobacteria	Gammaproteobacteria	Burkholderiales	Comamonadaceae	NA	NA
ASV7703	6.12633	5.30398	1.45701	3.64032	0.0002723	0.00370694	Bacteria	Bdellovibrionota	Bdellovibrionia	Bdellovibrionales	Bdellovibrionaceae	Bdellovibrio	NA
ASV11665	6.17359	5.29688	1.57623	3.36047	0.000778097	0.00848482	Bacteria	Proteobacteria	Alphaproteobacteria	Holosporales	Holosporaceae	AsCoM_g_9982	AsCoM_s_9982
ASV664	96.3511	5.28727	0.832821	6.34862	2.17253e-10	1.65872e-08	Bacteria	Proteobacteria	Alphaproteobacteria	Caulobacterales	Caulobacteraceae	Asticcacaulis	NA
ASV4644	15.7307	5.28596	1.30299	4.05678	4.97546e-05	0.000908396	Bacteria	Bacteroidota	Bacteroidia	Sphingobacteriales	NS11-12_marine_group	AsCoM_g_1768	NA
ASV3060	11.3934	5.28022	1.25331	4.21302	2.51977e-05	0.000515184	Bacteria	Proteobacteria	Alphaproteobacteria	Sphingomonadales	Sphingomonadaceae	NA	NA
ASV193	389.424	5.27408	0.872448	6.04515	1.4927e-09	9.75883e-08	Bacteria	Proteobacteria	Gammaproteobacteria	Burkholderiales	Comamonadaceae	NA	NA
ASV102	657.275	5.26148	0.559075	9.41104	4.91233e-21	1.9864e-18	Bacteria	Proteobacteria	Alphaproteobacteria	Rhizobiales	Rhizobiaceae	Allorhizobium-Neorhizobium-Pararhizobium-Rhizobium	NA
ASV280	154.054	5.24025	1.1555	4.53504	5.7593e-06	0.000144552	Bacteria	Bacteroidota	Bacteroidia	Flavobacteriales	Flavobacteriaceae	Flavobacterium	AsCoM_s_662
ASV9919	5.85824	5.23436	1.54002	3.39888	0.000676615	0.00761576	Bacteria	Bacteroidota	Bacteroidia	Sphingobacteriales	env.OPS_17	AsCoM_g_658	NA
ASV17928	26.1786	5.22479	0.921455	5.67015	1.42677e-08	7.24532e-07	Bacteria	Proteobacteria	Gammaproteobacteria	Burkholderiales	Oxalobacteraceae	NA	NA
ASV6673	5.83957	5.21306	1.45562	3.58132	0.000341856	0.00439622	Bacteria	Proteobacteria	Gammaproteobacteria	Burkholderiales	Oxalobacteraceae	NA	NA
ASV2224	47.1705	5.21257	1.15158	4.52645	5.99838e-06	0.000149181	Bacteria	Proteobacteria	Gammaproteobacteria	Burkholderiales	Oxalobacteraceae	NA	NA
ASV5785	10.0429	5.19881	1.31827	3.94367	8.02441e-05	0.00136041	Bacteria	Bdellovibrionota	Oligoflexia	Oligoflexales	Oligoflexaceae	AsCoM_g_14284	AsCoM_s_14284
ASV63	204.508	5.19081	0.605454	8.57342	1.0046e-17	2.96438e-15	Bacteria	Proteobacteria	Gammaproteobacteria	Burkholderiales	Oxalobacteraceae	NA	NA
ASV3574	36.6959	5.18407	0.842396	6.15395	7.55745e-10	5.28925e-08	Bacteria	Proteobacteria	Gammaproteobacteria	Burkholderiales	Oxalobacteraceae	AsCoM_g_194	NA
ASV7673	10.8189	5.18394	1.35143	3.83588	0.000125116	0.00197094	Bacteria	Proteobacteria	Alphaproteobacteria	Rhizobiales	Rhizobiaceae	Ochrobactrum	NA
ASV4315	10.0978	5.17776	1.25736	4.11795	3.82252e-05	0.000736053	Bacteria	Proteobacteria	Gammaproteobacteria	AsCoM_o_1360	AsCoM_f_5297	AsCoM_g_17986	AsCoM_s_17986
ASV9046	5.6476	5.17763	1.54002	3.36206	0.000773637	0.00844657	Bacteria	Proteobacteria	Gammaproteobacteria	Burkholderiales	Oxalobacteraceae	Massilia	NA
ASV5603	9.94638	5.15913	1.3038	3.95698	7.59025e-05	0.00130346	Bacteria	Elusimicrobiota	Elusimicrobia	Lineage_IV	AsCoM_f_7838	AsCoM_g_7838	AsCoM_s_7838
ASV984	83.5283	5.15899	1.30397	3.95637	7.60964e-05	0.00130346	Bacteria	Proteobacteria	Gammaproteobacteria	Burkholderiales	Comamonadaceae	NA	NA
ASV4034	14.5472	5.15524	1.42464	3.61862	0.000296172	0.00395791	Bacteria	Proteobacteria	Gammaproteobacteria	Burkholderiales	Comamonadaceae	Rhizobacter	NA
ASV438	179.13	5.13927	0.543934	9.44833	3.44288e-21	1.44574e-18	Bacteria	Proteobacteria	Gammaproteobacteria	Burkholderiales	Oxalobacteraceae	Noviherbaspirillum	NA
ASV5116	14.6642	5.13617	1.12127	4.58067	4.63486e-06	0.000121061	Bacteria	Bdellovibrionota	Bdellovibrionia	Bdellovibrionales	Bdellovibrionaceae	Bdellovibrio	AsCoM_s_13203
ASV2357	58.4316	5.12902	0.849401	6.03839	1.55655e-09	9.93828e-08	Bacteria	Proteobacteria	Gammaproteobacteria	Burkholderiales	Comamonadaceae	NA	NA
ASV12398	5.44595	5.12754	1.48738	3.44737	0.000566073	0.00664215	Bacteria	Proteobacteria	Gammaproteobacteria	Burkholderiales	Comamonadaceae	NA	NA
ASV8397	5.44191	5.12673	1.51139	3.39207	0.00069368	0.00775189	Bacteria	Proteobacteria	Alphaproteobacteria	Rickettsiales	SM2D12	AsCoM_g_4033	AsCoM_s_4033
ASV7937	5.51856	5.12603	1.48355	3.45525	0.000549782	0.00648921	Bacteria	Proteobacteria	Alphaproteobacteria	Rhizobiales	Devosiaceae	Devosia	NA
ASV5652	15.1204	5.12078	1.20968	4.23318	2.30414e-05	0.000477354	Bacteria	Proteobacteria	Alphaproteobacteria	Sphingomonadales	Sphingomonadaceae	Sphingorhabdus	NA
ASV3598	29.6655	5.11587	0.915281	5.58939	2.27866e-08	1.12048e-06	Bacteria	Bacteroidota	Bacteroidia	Cytophagales	Cytophagaceae	Sporocytophaga	AsCoM_s_6559
ASV626	163.989	5.11394	1.20211	4.25412	2.0987e-05	0.0004398	Bacteria	Myxococcota	Myxococcia	Myxococcales	Myxococcaceae	Myxococcus	NA
ASV641	105.516	5.11236	0.616737	8.28937	1.13852e-16	2.95961e-14	Bacteria	Proteobacteria	Alphaproteobacteria	Rhizobiales	Rhizobiaceae	Allorhizobium-Neorhizobium-Pararhizobium-Rhizobium	NA
ASV3134	34.8806	5.10423	0.966936	5.27877	1.30056e-07	5.31817e-06	Bacteria	Bdellovibrionota	Oligoflexia	0319-6G20	AsCoM_f_2529	AsCoM_g_6876	AsCoM_s_12321
ASV2603	33.9364	5.08143	0.766288	6.63122	3.32917e-11	2.97933e-09	Bacteria	Bdellovibrionota	Bdellovibrionia	Bdellovibrionales	Bdellovibrionaceae	Bdellovibrio	NA
ASV4997	13.3705	5.0764	1.35661	3.74197	0.000182585	0.00267579	Bacteria	Proteobacteria	Alphaproteobacteria	Azospirillales	Azospirillaceae	Azospirillum	AsCoM_s_6108
ASV4074	24.6445	5.07335	0.867456	5.84854	4.95918e-09	2.77663e-07	Bacteria	Myxococcota	Polyangia	Polyangiales	Phaselicystidaceae	Phaselicystis	AsCoM_s_13419
ASV33	14.1595	5.07135	1.19238	4.25313	2.10804e-05	0.000440069	Bacteria	Proteobacteria	Alphaproteobacteria	Rhizobiales	Rhizobiaceae	Mesorhizobium	NA
ASV7609	9.7449	5.06473	1.30618	3.87752	0.000105525	0.00170939	Bacteria	Bdellovibrionota	Bdellovibrionia	Bacteriovoracales	NA	NA	NA
ASV1979	72.3577	5.06351	0.759311	6.66856	2.58323e-11	2.33088e-09	Bacteria	Proteobacteria	Gammaproteobacteria	Steroidobacterales	Steroidobacteraceae	AsCoM_g_356	AsCoM_s_821
ASV5963	14.4241	5.04896	1.26377	3.99516	6.46509e-05	0.00114217	Bacteria	Bdellovibrionota	Oligoflexia	0319-6G20	AsCoM_f_2529	AsCoM_g_6876	NA
ASV3686	13.2508	5.04327	1.23386	4.0874	4.36243e-05	0.000818368	Bacteria	Bacteroidota	Bacteroidia	Cytophagales	Cytophagaceae	AsCoM_g_2691	AsCoM_s_2691
ASV1360	62.9258	5.03844	1.13183	4.45157	8.52437e-06	0.000201885	Bacteria	Bacteroidota	Bacteroidia	Flavobacteriales	Flavobacteriaceae	Flavobacterium	NA
ASV210	78.8852	5.03268	0.925641	5.43696	5.41969e-08	2.38597e-06	Bacteria	Proteobacteria	Alphaproteobacteria	Sphingomonadales	Sphingomonadaceae	Sphingomonas	NA
ASV8995	8.83532	5.03203	1.50585	3.34166	0.0008328	0.00896697	Bacteria	Bacteroidota	Bacteroidia	Cytophagales	Cyclobacteriaceae	AsCoM_g_7828	AsCoM_s_7828
ASV5277	10.5636	5.02068	1.44936	3.46406	0.000532088	0.00633443	Bacteria	Proteobacteria	Gammaproteobacteria	Burkholderiales	Oxalobacteraceae	Massilia	NA
ASV5247	17.7752	5.01531	1.03784	4.83244	1.34871e-06	4.18329e-05	Bacteria	Proteobacteria	Alphaproteobacteria	AsCoM_o_3	AsCoM_f_6898	AsCoM_g_6898	AsCoM_s_6898
ASV3432	16.4826	5.00329	1.45997	3.42699	0.000610317	0.00705126	Bacteria	Myxococcota	Polyangia	Polyangiales	Polyangiaceae	NA	NA
ASV4707	8.98206	4.99426	1.48415	3.36506	0.00076527	0.00838877	Bacteria	Bacteroidota	Bacteroidia	Bacteroidetes_VC2.1_Bac22	AsCoM_f_1445	AsCoM_g_1445	NA
ASV5510	8.86226	4.96993	1.35861	3.6581	0.000254091	0.00350273	Bacteria	Bacteroidota	Bacteroidia	Chitinophagales	Chitinophagaceae	Ferruginibacter	NA
ASV3446	24.4902	4.96492	1.2914	3.84459	0.000120755	0.00191372	Bacteria	Planctomycetota	vadinHA49	AsCoM_o_2335	AsCoM_f_2335	AsCoM_g_16834	AsCoM_s_16834
ASV1148	64.3731	4.95563	0.959039	5.16729	2.37516e-07	9.03554e-06	Bacteria	Proteobacteria	Gammaproteobacteria	Burkholderiales	Oxalobacteraceae	NA	NA
ASV10747	4.85643	4.95552	1.47841	3.35192	0.000802525	0.00868381	Bacteria	Bacteroidota	Bacteroidia	Chitinophagales	Chitinophagaceae	AsCoM_g_3342	AsCoM_s_3342
ASV2894	23.8647	4.95073	1.0233	4.83799	1.3116e-06	4.07978e-05	Bacteria	Proteobacteria	Alphaproteobacteria	Caulobacterales	Caulobacteraceae	Asticcacaulis	NA
ASV1319	69.3024	4.95043	0.893193	5.5424	2.98361e-08	1.38617e-06	Bacteria	NA	NA	NA	NA	NA	NA
ASV2757	29.7182	4.94571	1.09919	4.49939	6.81477e-06	0.000166451	Bacteria	Proteobacteria	Gammaproteobacteria	Burkholderiales	Oxalobacteraceae	NA	NA
ASV3664	22.3917	4.94194	1.25093	3.95063	7.79462e-05	0.00132764	Bacteria	Proteobacteria	Gammaproteobacteria	Burkholderiales	Oxalobacteraceae	NA	NA
ASV645	134.484	4.93837	0.65313	7.56108	3.99729e-14	6.14682e-12	Bacteria	Proteobacteria	Gammaproteobacteria	Burkholderiales	Comamonadaceae	AsCoM_g_222	NA
ASV1208	16.3369	4.93715	1.23601	3.99443	6.48494e-05	0.00114371	Bacteria	Proteobacteria	Alphaproteobacteria	Sphingomonadales	Sphingomonadaceae	Sphingomonas	NA
ASV1470	45.3254	4.93575	0.938809	5.25746	1.46062e-07	5.8629e-06	Bacteria	Bacteroidota	Bacteroidia	Sphingobacteriales	NS11-12_marine_group	AsCoM_g_15188	AsCoM_s_15188
ASV2425	8.51322	4.93012	1.29932	3.79437	0.000148018	0.00225079	Bacteria	Proteobacteria	Gammaproteobacteria	Burkholderiales	Comamonadaceae	NA	NA
ASV3884	20.4315	4.92922	1.14776	4.29464	1.74974e-05	0.000372391	Bacteria	NA	NA	NA	NA	NA	NA
ASV3371	16.4902	4.92829	1.25308	3.93294	8.39123e-05	0.001416	Bacteria	Proteobacteria	Alphaproteobacteria	Rhizobiales	Beijerinckiaceae	Bosea	NA
ASV3256	20.7622	4.92415	0.948894	5.18936	2.1102e-07	8.16991e-06	Bacteria	Proteobacteria	Gammaproteobacteria	Xanthomonadales	Xanthomonadaceae	Arenimonas	NA
ASV108	800.842	4.91871	0.613246	8.02078	1.05074e-15	2.2944e-13	Bacteria	Proteobacteria	Gammaproteobacteria	Burkholderiales	Comamonadaceae	NA	NA
ASV2755	27.4641	4.90878	1.25949	3.89742	9.72213e-05	0.00161072	Bacteria	Proteobacteria	Gammaproteobacteria	Burkholderiales	Methylophilaceae	Methylotenera	AsCoM_s_8265
ASV981	97.9573	4.90142	0.692214	7.08078	1.43341e-12	1.70108e-10	Bacteria	Proteobacteria	Gammaproteobacteria	Burkholderiales	Methylophilaceae	Methylotenera	AsCoM_s_2066
ASV2348	16.6966	4.89061	1.12453	4.34903	1.3674e-05	0.000303907	Bacteria	Proteobacteria	Gammaproteobacteria	Burkholderiales	Comamonadaceae	NA	NA
ASV374	178.485	4.87141	0.493707	9.86702	5.78577e-23	2.74648e-20	Bacteria	Proteobacteria	Alphaproteobacteria	Rhizobiales	Rhizobiaceae	Allorhizobium-Neorhizobium-Pararhizobium-Rhizobium	AsCoM_s_378
ASV2463	24.2449	4.86556	1.05022	4.63288	3.6062e-06	9.74565e-05	Bacteria	Proteobacteria	Gammaproteobacteria	Burkholderiales	Chitinimonadaceae	Chitinimonas	AsCoM_s_6752
ASV6880	8.41759	4.84953	1.27518	3.80303	0.000142939	0.00219804	Bacteria	Proteobacteria	Alphaproteobacteria	Caulobacterales	Caulobacteraceae	Phenylobacterium	NA
ASV235	451.315	4.84846	0.403532	12.0151	2.96158e-33	4.04182e-30	Bacteria	Proteobacteria	Gammaproteobacteria	Burkholderiales	Comamonadaceae	Polaromonas	NA
ASV20	3510.6	4.84793	0.55711	8.70192	3.26306e-18	1.07958e-15	Bacteria	Proteobacteria	Gammaproteobacteria	Burkholderiales	Comamonadaceae	NA	NA
ASV4233	20.9437	4.83396	0.960662	5.03191	4.85624e-07	1.72705e-05	Bacteria	Proteobacteria	Alphaproteobacteria	Caulobacterales	Caulobacteraceae	Caulobacter	Caulobacter_henricii
ASV3866	27.2536	4.82169	1.19616	4.03098	5.5545e-05	0.000999077	Bacteria	Bacteroidota	Bacteroidia	Flavobacteriales	Flavobacteriaceae	Flavobacterium	NA
ASV1773	17.0072	4.81459	1.31698	3.65577	0.000256413	0.00352584	Bacteria	Proteobacteria	Gammaproteobacteria	Burkholderiales	Oxalobacteraceae	NA	NA
ASV3075	16.3035	4.81457	1.10832	4.34404	1.39886e-05	0.000309126	Bacteria	Proteobacteria	Gammaproteobacteria	Burkholderiales	Oxalobacteraceae	AsCoM_g_194	NA
ASV39	2101.71	4.81231	0.292017	16.4795	5.14935e-61	1.87402e-57	Bacteria	Proteobacteria	Gammaproteobacteria	Burkholderiales	Comamonadaceae	Polaromonas	NA
ASV1296	83.4049	4.80005	0.588997	8.14953	3.65348e-16	8.67173e-14	Bacteria	Proteobacteria	Alphaproteobacteria	Caulobacterales	Caulobacteraceae	Phenylobacterium	NA
ASV3728	11.9252	4.78953	1.2185	3.93068	8.47074e-05	0.00142502	Bacteria	Proteobacteria	Gammaproteobacteria	Burkholderiales	Oxalobacteraceae	NA	NA
ASV4899	21.9238	4.77484	1.23967	3.85172	0.000117293	0.0018695	Bacteria	Proteobacteria	Gammaproteobacteria	Burkholderiales	Methylophilaceae	NA	NA
ASV8678	7.65764	4.7685	1.28486	3.71132	0.000206185	0.00296201	Bacteria	Abditibacteriota	Abditibacteria	Abditibacteriales	Abditibacteriaceae	Abditibacterium	AsCoM_s_10992
ASV4892	18.0313	4.73572	0.995129	4.7589	1.94655e-06	5.80668e-05	Bacteria	Proteobacteria	Alphaproteobacteria	Rhizobiales	Xanthobacteraceae	AsCoM_g_531	NA
ASV952	85.2464	4.721	0.677426	6.96902	3.19157e-12	3.45006e-10	Bacteria	Bdellovibrionota	Bdellovibrionia	Bacteriovoracales	Bacteriovoracaceae	Bacteriovorax	AsCoM_s_2301
ASV346	57.149	4.71508	1.06512	4.42681	9.56356e-06	0.00022216	Bacteria	Proteobacteria	Gammaproteobacteria	Burkholderiales	Oxalobacteraceae	NA	NA
ASV5630	15.0207	4.71325	1.02138	4.6146	3.93861e-06	0.000105396	Bacteria	Proteobacteria	Gammaproteobacteria	Burkholderiales	Comamonadaceae	Rhizobacter	NA
ASV2042	39.5368	4.70467	0.877546	5.36117	8.26869e-08	3.48562e-06	Bacteria	Proteobacteria	Gammaproteobacteria	Burkholderiales	Chitinimonadaceae	Chitinimonas	AsCoM_s_5526
ASV1569	60.168	4.69835	1.12749	4.16708	3.08533e-05	0.000612465	Bacteria	Bacteroidota	Bacteroidia	Sphingobacteriales	NS11-12_marine_group	NA	NA
ASV9908	7.26822	4.6969	1.3493	3.481	0.000499555	0.00604002	Bacteria	Bdellovibrionota	Bdellovibrionia	Bdellovibrionales	Bdellovibrionaceae	Bdellovibrio	AsCoM_s_10555
ASV17689	25.2781	4.67661	0.868886	5.38231	7.35362e-08	3.1362e-06	Bacteria	Proteobacteria	Gammaproteobacteria	Burkholderiales	Comamonadaceae	Ramlibacter	NA
ASV4500	14.4501	4.67387	1.07603	4.34362	1.40152e-05	0.000309126	Bacteria	Proteobacteria	Gammaproteobacteria	Burkholderiales	Nitrosomonadaceae	Ellin6067	NA
ASV3571	24.1639	4.66903	0.958622	4.87056	1.1128e-06	3.6052e-05	Bacteria	Verrucomicrobiota	Verrucomicrobiae	Pedosphaerales	Pedosphaeraceae	NA	NA
ASV2176	17.3397	4.65782	1.08436	4.29544	1.74345e-05	0.000371777	Bacteria	Proteobacteria	Alphaproteobacteria	Caulobacterales	Caulobacteraceae	Asticcacaulis	AsCoM_s_13211
ASV18278	11.5552	4.64043	1.2322	3.76596	0.000165907	0.00247456	Bacteria	Proteobacteria	Gammaproteobacteria	Burkholderiales	NA	NA	NA
ASV4509	10.4514	4.623	1.28543	3.59645	0.000322586	0.00421291	Bacteria	Proteobacteria	Gammaproteobacteria	Burkholderiales	Comamonadaceae	Leptothrix	NA
ASV3003	25.9594	4.61009	1.35603	3.39971	0.000674584	0.00760073	Bacteria	Bdellovibrionota	Bdellovibrionia	Bacteriovoracales	NA	NA	NA
ASV5284	14.3569	4.59502	1.34607	3.41366	0.000640959	0.0073048	Bacteria	Proteobacteria	Alphaproteobacteria	Caulobacterales	Caulobacteraceae	Caulobacter	NA
ASV382	43.9377	4.58878	0.782211	5.86642	4.45304e-09	2.54546e-07	Bacteria	Proteobacteria	Gammaproteobacteria	Burkholderiales	Oxalobacteraceae	NA	NA
ASV6088	13.9024	4.57883	1.00544	4.55407	5.26171e-06	0.00013391	Bacteria	Proteobacteria	Gammaproteobacteria	Steroidobacterales	Steroidobacteraceae	AsCoM_g_356	AsCoM_s_821
ASV3160	20.6423	4.57792	1.27091	3.60207	0.00031569	0.00415767	Bacteria	Proteobacteria	Gammaproteobacteria	Burkholderiales	Oxalobacteraceae	NA	NA
ASV4963	13.6683	4.56924	0.977118	4.67625	2.92174e-06	8.17937e-05	Bacteria	Myxococcota	Polyangia	Polyangiales	Polyangiaceae	NA	NA
ASV2690	29.9843	4.56814	0.936734	4.87667	1.07893e-06	3.51636e-05	Bacteria	Bdellovibrionota	Bdellovibrionia	Bacteriovoracales	Bacteriovoracaceae	Bacteriovorax	AsCoM_s_9036
ASV2605	26.9765	4.56618	0.863392	5.28865	1.23223e-07	5.07678e-06	Bacteria	Proteobacteria	Gammaproteobacteria	Burkholderiales	Rhodocyclaceae	AsCoM_g_2028	AsCoM_s_6481
ASV3163	24.0755	4.55904	0.767086	5.94332	2.79302e-09	1.68476e-07	Bacteria	Proteobacteria	Alphaproteobacteria	Caulobacterales	Caulobacteraceae	Phenylobacterium	NA
ASV7529	6.6278	4.5573	1.30483	3.49263	0.000478286	0.00583455	Bacteria	Dependentiae	Babeliae	Babeliales	Vermiphilaceae	NA	NA
ASV6055	13.6882	4.55651	0.976669	4.66536	3.08077e-06	8.53702e-05	Bacteria	Actinobacteriota	Actinobacteria	Streptomycetales	Streptomycetaceae	Streptomyces	AsCoM_s_1462
ASV45	44.6654	4.54346	1.18709	3.8274	0.000129507	0.00202282	Bacteria	Proteobacteria	Gammaproteobacteria	Xanthomonadales	Rhodanobacteraceae	Rhodanobacter	NA
ASV17050	160.704	4.54319	0.583836	7.78163	7.15971e-15	1.16671e-12	Bacteria	Proteobacteria	Gammaproteobacteria	Burkholderiales	NA	NA	NA
ASV5862	13.5133	4.53344	1.18495	3.82585	0.000130322	0.00203265	Bacteria	Proteobacteria	Alphaproteobacteria	Rhizobiales	A0839	AsCoM_g_2960	AsCoM_s_2960
ASV1646	52.5427	4.52266	1.07604	4.20306	2.63329e-05	0.000535386	Bacteria	Bdellovibrionota	Bdellovibrionia	Bdellovibrionales	Bdellovibrionaceae	Bdellovibrio	AsCoM_s_15997
ASV1547	57.4101	4.51553	0.990414	4.55924	5.13402e-06	0.000131272	Bacteria	Proteobacteria	Gammaproteobacteria	Burkholderiales	Comamonadaceae	NA	NA
ASV1253	56.5347	4.50083	0.693599	6.4891	8.63527e-11	7.36562e-09	Bacteria	Proteobacteria	Gammaproteobacteria	Burkholderiales	Oxalobacteraceae	Massilia	NA
ASV2747	25.9229	4.49955	1.04294	4.31428	1.60124e-05	0.000346184	Bacteria	Proteobacteria	Gammaproteobacteria	Burkholderiales	Oxalobacteraceae	Massilia	NA
ASV10007	9.36959	4.49805	1.18537	3.79462	0.000147867	0.00225079	Bacteria	NA	NA	NA	NA	NA	NA
ASV10942	6.72643	4.48833	1.27304	3.52567	0.000422411	0.00526471	Bacteria	Bdellovibrionota	Bdellovibrionia	Bdellovibrionales	NA	NA	NA
ASV5201	13.2479	4.4851	1.09954	4.07906	4.52189e-05	0.000840099	Bacteria	Proteobacteria	Alphaproteobacteria	Dongiales	Dongiaceae	Dongia	AsCoM_s_3897
ASV1498	52.9626	4.48506	1.25711	3.56777	0.000360035	0.00461369	Bacteria	Proteobacteria	Gammaproteobacteria	Salinisphaerales	Solimonadaceae	Nevskia	Nevskia_ramosa
ASV6963	6.31083	4.48034	1.29556	3.45822	0.000543748	0.00643189	Bacteria	Proteobacteria	Gammaproteobacteria	Burkholderiales	Comamonadaceae	Rhizobacter	NA
ASV2917	18.9071	4.47545	1.01614	4.40437	1.06093e-05	0.000244373	Bacteria	Proteobacteria	Alphaproteobacteria	Rhizobiales	Rhizobiaceae	Allorhizobium-Neorhizobium-Pararhizobium-Rhizobium	NA
ASV9436	9.61292	4.46937	1.16327	3.84208	0.000121994	0.00193034	Bacteria	Bacteroidota	Bacteroidia	Chitinophagales	Chitinophagaceae	Sediminibacterium	AsCoM_s_537
ASV5671	9.0966	4.46245	1.23781	3.6051	0.000312031	0.00413441	Bacteria	Bacteroidota	Bacteroidia	Sphingobacteriales	LiUU-11-161	AsCoM_g_15779	AsCoM_s_18016
ASV3259	15.448	4.46084	1.02369	4.35761	1.31489e-05	0.000294784	Bacteria	Proteobacteria	Alphaproteobacteria	Rhizobiales	Devosiaceae	Devosia	NA
ASV1829	68.0124	4.45387	0.623601	7.14218	9.18614e-13	1.1269e-10	Bacteria	Dependentiae	Babeliae	Babeliales	Vermiphilaceae	AsCoM_g_1524	AsCoM_s_1524
ASV4996	9.12862	4.43041	1.14245	3.87798	0.000105326	0.00170869	Bacteria	Myxococcota	Polyangia	Polyangiales	Polyangiaceae	Polyangium	AsCoM_s_2000
ASV2062	44.8712	4.4292	0.721719	6.13702	8.40856e-10	5.84743e-08	Bacteria	Bacteroidota	Bacteroidia	Flavobacteriales	Flavobacteriaceae	Flavobacterium	NA
ASV4250	15.4089	4.41951	0.935356	4.72495	2.30173e-06	6.64823e-05	Bacteria	Proteobacteria	Gammaproteobacteria	Burkholderiales	Comamonadaceae	Rhizobacter	NA
ASV1176	28.7805	4.41836	1.29301	3.4171	0.000632916	0.0072453	Bacteria	Bacteroidota	Bacteroidia	Chitinophagales	AsCoM_f_15145	AsCoM_g_15145	AsCoM_s_16316
ASV12503	5.95393	4.39288	1.30855	3.35707	0.00078773	0.00854154	Bacteria	Bacteroidota	Bacteroidia	Chitinophagales	Chitinophagaceae	Lacibacter	AsCoM_s_16127
ASV698	63.3218	4.38833	0.937839	4.67919	2.8801e-06	8.10436e-05	Bacteria	Proteobacteria	Gammaproteobacteria	Burkholderiales	Comamonadaceae	NA	NA
ASV1784	43.5706	4.36638	0.752099	5.80559	6.41414e-09	3.51907e-07	Bacteria	Elusimicrobiota	Elusimicrobia	Lineage_IV	AsCoM_f_7838	AsCoM_g_7838	AsCoM_s_7838
ASV2444	23.9345	4.36233	0.7267	6.00292	1.93795e-09	1.1954e-07	Bacteria	Verrucomicrobiota	Verrucomicrobiae	Pedosphaerales	Pedosphaeraceae	NA	NA
ASV5044	11.2769	4.34791	1.02915	4.22475	2.39205e-05	0.000493693	Bacteria	Bdellovibrionota	Oligoflexia	Silvanigrellales	Silvanigrellaceae	AsCoM_g_4852	AsCoM_s_4852
ASV244	489.34	4.34551	1.04503	4.15827	3.20672e-05	0.00063311	Bacteria	Proteobacteria	Gammaproteobacteria	Burkholderiales	Oxalobacteraceae	AsCoM_g_194	NA
ASV7515	8.972	4.34427	1.10576	3.92876	8.5386e-05	0.00143422	Bacteria	NA	NA	NA	NA	NA	NA
ASV4737	19.0516	4.33343	1.01407	4.27331	1.92589e-05	0.00040671	Bacteria	Proteobacteria	Alphaproteobacteria	Caulobacterales	Hyphomonadaceae	SWB02	NA
ASV5303	14.9487	4.32028	0.887343	4.86878	1.12291e-06	3.62719e-05	Bacteria	Dependentiae	Babeliae	Babeliales	Vermiphilaceae	AsCoM_g_1524	AsCoM_s_1524
ASV7973	11.5807	4.32005	1.05998	4.07561	4.58932e-05	0.000849968	Bacteria	Proteobacteria	Alphaproteobacteria	NA	NA	NA	NA
ASV6053	8.67095	4.30899	1.24847	3.45141	0.000557675	0.00656817	Bacteria	Proteobacteria	Alphaproteobacteria	Rhizobiales	Beijerinckiaceae	Bosea	Bosea_lathyri
ASV1589	16.7679	4.30424	1.16438	3.69659	0.000218511	0.0030823	Bacteria	Proteobacteria	Gammaproteobacteria	Burkholderiales	Rhodocyclaceae	Uliginosibacterium	AsCoM_s_7531
ASV1241	103.358	4.30383	1.25138	3.43927	0.000583283	0.00678922	Bacteria	Proteobacteria	Gammaproteobacteria	Burkholderiales	Oxalobacteraceae	AsCoM_g_194	NA
ASV4319	12.0607	4.29808	1.09762	3.91583	9.00949e-05	0.00150868	Bacteria	Bacteroidota	Bacteroidia	Cytophagales	Cytophagaceae	AsCoM_g_2691	AsCoM_s_2691
ASV1075	83.7214	4.292	1.07916	3.97715	6.97455e-05	0.0012087	Bacteria	Proteobacteria	Gammaproteobacteria	Burkholderiales	Comamonadaceae	NA	NA
ASV4808	13.8257	4.26976	0.926645	4.60777	4.07019e-06	0.000108123	Bacteria	Acidobacteriota	Acidobacteriae	Bryobacterales	Bryobacteraceae	Bryobacter	AsCoM_s_2121
ASV367	283.239	4.26962	0.608423	7.01752	2.2584e-12	2.6231e-10	Bacteria	Bacteroidota	Bacteroidia	Flavobacteriales	Flavobacteriaceae	Flavobacterium	NA
ASV1222	13.3223	4.25603	1.25081	3.40262	0.000667434	0.00752793	Bacteria	Bacteroidota	Bacteroidia	Cytophagales	Microscillaceae	AsCoM_g_1055	AsCoM_s_7140
ASV5641	10.4563	4.24755	1.10229	3.85338	0.000116498	0.00185955	Bacteria	Bdellovibrionota	Bdellovibrionia	Bacteriovoracales	Bacteriovoracaceae	Bacteriovorax	AsCoM_s_2301
ASV4084	20.478	4.24126	0.987321	4.29573	1.74121e-05	0.000371777	Bacteria	Proteobacteria	Gammaproteobacteria	Burkholderiales	Oxalobacteraceae	Massilia	NA
ASV8056	14.4685	4.23795	1.01866	4.16033	3.17783e-05	0.000628543	Bacteria	Proteobacteria	Gammaproteobacteria	NA	NA	NA	NA
ASV1867	51.839	4.23101	1.17283	3.60751	0.000309145	0.00411113	Bacteria	Bdellovibrionota	Bdellovibrionia	Bacteriovoracales	Bacteriovoracaceae	Bacteriovorax	AsCoM_s_3950
ASV10997	77.5426	4.20758	0.656249	6.41157	1.44032e-10	1.16485e-08	Bacteria	Proteobacteria	Gammaproteobacteria	Burkholderiales	Comamonadaceae	NA	NA
ASV1357	83.1066	4.20104	0.818411	5.13316	2.84916e-07	1.07266e-05	Bacteria	Bacteroidota	Bacteroidia	Flavobacteriales	Flavobacteriaceae	Flavobacterium	NA
ASV8787	7.63402	4.19482	1.21742	3.44566	0.000569656	0.00666614	Bacteria	Proteobacteria	Alphaproteobacteria	Rickettsiales	SM2D12	AsCoM_g_11790	AsCoM_s_11790
ASV166	284.764	4.18778	0.598952	6.99185	2.71279e-12	3.02226e-10	Bacteria	Proteobacteria	Gammaproteobacteria	Burkholderiales	Comamonadaceae	NA	NA
ASV8937	11.9431	4.18319	1.24209	3.36786	0.000757528	0.00833739	Bacteria	Proteobacteria	Gammaproteobacteria	Burkholderiales	Oxalobacteraceae	NA	NA
ASV1732	28.797	4.17571	0.671983	6.21401	5.16485e-10	3.68561e-08	Bacteria	Proteobacteria	Alphaproteobacteria	Rhizobiales	Rhizobiaceae	Allorhizobium-Neorhizobium-Pararhizobium-Rhizobium	NA
ASV805	80.0905	4.17268	0.526907	7.9192	2.3904e-15	4.27843e-13	Bacteria	Proteobacteria	Alphaproteobacteria	Rhizobiales	Devosiaceae	Devosia	NA
ASV2435	23.7381	4.15972	1.04864	3.96678	7.28507e-05	0.00125653	Bacteria	NA	NA	NA	NA	NA	NA
ASV504	123.557	4.15384	0.720352	5.76641	8.09768e-09	4.33385e-07	Bacteria	Proteobacteria	Gammaproteobacteria	Burkholderiales	Comamonadaceae	AsCoM_g_222	AsCoM_s_612
ASV377	218.984	4.14076	0.770922	5.37118	7.82222e-08	3.3102e-06	Bacteria	Proteobacteria	Gammaproteobacteria	Burkholderiales	Comamonadaceae	Rhizobacter	Rhizobacter_profundi
ASV10156	7.85582	4.13953	1.23013	3.36511	0.000765137	0.00838877	Bacteria	Proteobacteria	Gammaproteobacteria	Burkholderiales	Oxalobacteraceae	Massilia	NA
ASV2745	21.2612	4.13902	0.777936	5.32051	1.03479e-07	4.32867e-06	Bacteria	Proteobacteria	Alphaproteobacteria	Rhizobiales	Rhizobiaceae	Allorhizobium-Neorhizobium-Pararhizobium-Rhizobium	NA
ASV3900	22.9902	4.13562	0.939527	4.40181	1.0735e-05	0.000246746	Bacteria	Proteobacteria	Gammaproteobacteria	Burkholderiales	Oxalobacteraceae	NA	NA
ASV508	57.0106	4.122	0.694239	5.93745	2.89494e-09	1.72716e-07	Bacteria	Proteobacteria	Alphaproteobacteria	Caulobacterales	Caulobacteraceae	Asticcacaulis	NA
ASV488	150.079	4.11855	0.516093	7.98025	1.46035e-15	2.84717e-13	Bacteria	Proteobacteria	Gammaproteobacteria	Burkholderiales	Comamonadaceae	Rhizobacter	NA
ASV1269	92.3474	4.11649	0.891484	4.61757	3.88266e-06	0.000104154	Bacteria	Proteobacteria	Gammaproteobacteria	Burkholderiales	Oxalobacteraceae	NA	NA
ASV8093	8.06726	4.11211	1.1457	3.58918	0.000331721	0.00431051	Bacteria	Proteobacteria	Alphaproteobacteria	Sphingomonadales	Sphingomonadaceae	Novosphingobium	NA
ASV317	242.76	4.10434	1.03516	3.96492	7.34196e-05	0.00126435	Bacteria	Proteobacteria	Gammaproteobacteria	Salinisphaerales	Solimonadaceae	Nevskia	Nevskia_ramosa
ASV1778	32.0048	4.10156	0.821179	4.99473	5.89196e-07	2.03571e-05	Bacteria	Proteobacteria	Gammaproteobacteria	Burkholderiales	Oxalobacteraceae	Noviherbaspirillum	AsCoM_s_15788
ASV6526	7.66577	4.09998	1.18341	3.46455	0.000531128	0.00633062	Bacteria	Proteobacteria	Gammaproteobacteria	Burkholderiales	Comamonadaceae	NA	NA
ASV519	211.372	4.09234	0.888674	4.605	4.12467e-06	0.000109304	Bacteria	Bacteroidota	Bacteroidia	Flavobacteriales	Flavobacteriaceae	Flavobacterium	NA
ASV3265	25.1754	4.08808	0.704787	5.80044	6.61394e-09	3.61055e-07	Bacteria	Bdellovibrionota	Bdellovibrionia	Bdellovibrionales	Bdellovibrionaceae	Bdellovibrio	AsCoM_s_13203
ASV3583	27.5211	4.08026	0.750405	5.43741	5.40615e-08	2.38597e-06	Bacteria	Proteobacteria	Gammaproteobacteria	Burkholderiales	Comamonadaceae	Ramlibacter	AsCoM_s_11779
ASV516	117.549	4.07768	0.469165	8.69135	3.58148e-18	1.15008e-15	Bacteria	Myxococcota	Polyangia	Polyangiales	Polyangiaceae	Polyangium	AsCoM_s_2000
ASV3240	18.5119	4.0541	0.930923	4.35493	1.3311e-05	0.000296592	Bacteria	Proteobacteria	Gammaproteobacteria	Burkholderiales	Comamonadaceae	NA	NA
ASV2346	22.8108	4.05406	0.88818	4.56446	5.00793e-06	0.000128798	Bacteria	Proteobacteria	Gammaproteobacteria	Burkholderiales	Oxalobacteraceae	NA	NA
ASV1977	34.93	4.04768	0.670553	6.03633	1.57655e-09	9.94958e-08	Bacteria	Myxococcota	Polyangia	Polyangiales	Polyangiaceae	Polyangium	NA
ASV8760	9.52646	4.04621	1.1218	3.60689	0.000309888	0.00411504	Bacteria	Actinobacteriota	Actinobacteria	Micrococcales	Microbacteriaceae	Microbacterium	NA
ASV141	247.064	4.04301	0.894421	4.52026	6.17651e-06	0.000152914	Bacteria	Proteobacteria	Gammaproteobacteria	Burkholderiales	Comamonadaceae	Pelomonas	NA
ASV1305	69.6623	4.04288	0.64679	6.25068	4.08664e-10	2.97453e-08	Bacteria	Proteobacteria	Gammaproteobacteria	Burkholderiales	Comamonadaceae	Rubrivivax	NA
ASV10034	7.03549	4.03774	1.1657	3.4638	0.000532607	0.00633443	Bacteria	Bacteroidota	Bacteroidia	Chitinophagales	Chitinophagaceae	Niastella	NA
ASV4585	16.7633	4.0333	0.988086	4.08193	4.4663e-05	0.000832133	Bacteria	Bdellovibrionota	Bdellovibrionia	Bdellovibrionales	Bdellovibrionaceae	Bdellovibrio	AsCoM_s_15997
ASV1549	51.8963	4.03317	0.698168	5.77679	7.61404e-09	4.11535e-07	Bacteria	Proteobacteria	Alphaproteobacteria	Rhizobiales	Hyphomicrobiaceae	Hyphomicrobium	AsCoM_s_1068
ASV7831	13.7007	4.03202	0.956413	4.21577	2.48927e-05	0.000511823	Bacteria	NA	NA	NA	NA	NA	NA
ASV2024	29.1576	4.0287	1.1006	3.66045	0.000251772	0.00347515	Bacteria	Proteobacteria	Gammaproteobacteria	Burkholderiales	Oxalobacteraceae	NA	NA
ASV119	67.3489	4.02776	0.687858	5.85551	4.75537e-09	2.69011e-07	Bacteria	Proteobacteria	Gammaproteobacteria	Burkholderiales	Oxalobacteraceae	NA	NA
ASV3484	13.7973	4.02297	1.16118	3.46456	0.000531095	0.00633062	Bacteria	Bdellovibrionota	Bdellovibrionia	Bacteriovoracales	Bacteriovoracaceae	Peredibacter	NA
ASV2645	16.256	4.00382	0.793496	5.0458	4.51623e-07	1.61666e-05	Bacteria	Proteobacteria	Alphaproteobacteria	Sphingomonadales	Sphingomonadaceae	Sphingomonas	AsCoM_s_11253
ASV1213	13.5981	3.99994	1.1682	3.42401	0.000617037	0.00708392	Bacteria	Proteobacteria	Gammaproteobacteria	Pseudomonadales	Cellvibrionaceae	Cellvibrio	NA
ASV792	168.274	3.99793	0.714434	5.59594	2.1943e-08	1.08404e-06	Bacteria	Bacteroidota	Bacteroidia	Flavobacteriales	Flavobacteriaceae	Flavobacterium	NA
ASV4828	16.1714	3.9937	0.971986	4.1088	3.97722e-05	0.000760477	Bacteria	Proteobacteria	Alphaproteobacteria	Rhodobacterales	Rhodobacteraceae	NA	NA
ASV5927	104.573	3.98909	0.621963	6.41371	1.42018e-10	1.15713e-08	Bacteria	Proteobacteria	Gammaproteobacteria	Burkholderiales	Comamonadaceae	Ramlibacter	NA
ASV1712	43.9061	3.9866	0.949592	4.19823	2.69012e-05	0.000545924	Bacteria	Bdellovibrionota	Bdellovibrionia	Bacteriovoracales	Bacteriovoracaceae	Bacteriovorax	AsCoM_s_2301
ASV4332	14.0252	3.98287	1.20481	3.30581	0.000947037	0.00990397	Bacteria	NA	NA	NA	NA	NA	NA
ASV2607	38.3607	3.97743	0.817602	4.86475	1.14602e-06	3.69094e-05	Bacteria	Bacteroidota	Bacteroidia	Flavobacteriales	Flavobacteriaceae	Flavobacterium	NA
ASV6478	12.8173	3.97642	1.19096	3.33885	0.000841268	0.00904032	Bacteria	Bdellovibrionota	Oligoflexia	0319-6G20	AsCoM_f_8005	AsCoM_g_8005	AsCoM_s_10203
ASV12574	7.52013	3.97422	1.16953	3.39813	0.000678485	0.00762109	Bacteria	Proteobacteria	Alphaproteobacteria	Caulobacterales	Caulobacteraceae	NA	NA
ASV656	147.094	3.97037	0.980625	4.04881	5.14778e-05	0.000933612	Bacteria	Proteobacteria	Gammaproteobacteria	Burkholderiales	Comamonadaceae	NA	NA
ASV2354	33.5731	3.96348	1.14976	3.44722	0.00056639	0.00664215	Bacteria	Myxococcota	Polyangia	Polyangiales	Polyangiaceae	Aetherobacter	AsCoM_s_416
ASV2488	26.283	3.9631	0.888798	4.45894	8.23649e-06	0.000197067	Bacteria	Myxococcota	Polyangia	Polyangiales	Polyangiaceae	Polyangium	AsCoM_s_2000
ASV6775	9.79126	3.957	1.1037	3.5852	0.000336818	0.00435193	Bacteria	Proteobacteria	Gammaproteobacteria	Steroidobacterales	Steroidobacteraceae	Steroidobacter	AsCoM_s_2063
ASV6164	12.02	3.94648	1.06092	3.71987	0.000199326	0.00287482	Bacteria	Proteobacteria	Alphaproteobacteria	Caulobacterales	Hyphomonadaceae	SWB02	AsCoM_s_12646
ASV1970	42.677	3.94462	0.858513	4.59472	4.3334e-06	0.00011402	Bacteria	Proteobacteria	Gammaproteobacteria	Burkholderiales	Oxalobacteraceae	NA	NA
ASV3912	22.1557	3.93884	0.874999	4.50154	6.7463e-06	0.000165148	Bacteria	Proteobacteria	Gammaproteobacteria	Burkholderiales	Methylophilaceae	Methylotenera	AsCoM_s_2066
ASV3131	24.7203	3.93773	0.916075	4.29848	1.71976e-05	0.000368887	Bacteria	Bacteroidota	Bacteroidia	Sphingobacteriales	env.OPS_17	AsCoM_g_658	NA
ASV1110	102.262	3.92499	0.49799	7.88166	3.23069e-15	5.68915e-13	Bacteria	Proteobacteria	Alphaproteobacteria	Sphingomonadales	Sphingomonadaceae	Novosphingobium	NA
ASV744	19.6011	3.91657	0.896447	4.36899	1.24823e-05	0.000282741	Bacteria	Proteobacteria	Gammaproteobacteria	Burkholderiales	Oxalobacteraceae	NA	NA
ASV6572	10.7561	3.91638	1.17233	3.34069	0.000835703	0.00898936	Bacteria	Proteobacteria	Gammaproteobacteria	Burkholderiales	Oxalobacteraceae	NA	NA
ASV131	631.163	3.9161	0.966571	4.05154	5.0881e-05	0.00092741	Bacteria	Proteobacteria	Gammaproteobacteria	Burkholderiales	Comamonadaceae	NA	NA
ASV7144	10.5809	3.91504	1.13997	3.43433	0.000594022	0.00689951	Bacteria	Proteobacteria	Gammaproteobacteria	Burkholderiales	Chitinimonadaceae	Chitinimonas	AsCoM_s_5526
ASV5236	8.59533	3.90803	1.07434	3.6376	0.00027519	0.00373697	Bacteria	Myxococcota	Polyangia	Polyangiales	Polyangiaceae	NA	NA
ASV8482	7.09686	3.9078	1.18097	3.30898	0.000936361	0.00981112	Bacteria	Bacteroidota	Bacteroidia	Sphingobacteriales	env.OPS_17	AsCoM_g_658	NA
ASV463	126.581	3.90777	0.561997	6.95337	3.56665e-12	3.81772e-10	Bacteria	Myxococcota	Polyangia	Polyangiales	Polyangiaceae	Polyangium	NA
ASV5850	8.58883	3.90673	1.07126	3.64687	0.000265454	0.00362732	Bacteria	Proteobacteria	Alphaproteobacteria	Dongiales	Dongiaceae	Dongia	AsCoM_s_3897
ASV3398	19.0453	3.90314	1.17297	3.32756	0.000876103	0.00930476	Bacteria	Proteobacteria	Gammaproteobacteria	Burkholderiales	Oxalobacteraceae	NA	NA
ASV1509	72.5206	3.89803	0.640713	6.0839	1.17297e-09	7.90521e-08	Bacteria	Bacteroidota	Bacteroidia	Flavobacteriales	Flavobacteriaceae	Flavobacterium	NA
ASV8488	9.75309	3.89297	1.14761	3.39223	0.000693265	0.00775189	Bacteria	Proteobacteria	Gammaproteobacteria	Burkholderiales	Oxalobacteraceae	NA	NA
ASV6518	11.166	3.86593	1.12674	3.43107	0.0006012	0.00696066	Bacteria	Bdellovibrionota	Bdellovibrionia	Bacteriovoracales	Bacteriovoracaceae	Bacteriovorax	AsCoM_s_9036
ASV1796	38.4317	3.85994	0.697837	5.53129	3.17881e-08	1.47061e-06	Bacteria	Proteobacteria	Alphaproteobacteria	Dongiales	Dongiaceae	Dongia	AsCoM_s_3897
ASV4301	18.8527	3.85718	0.852001	4.5272	5.9771e-06	0.000149109	Bacteria	Proteobacteria	Alphaproteobacteria	Sphingomonadales	Sphingomonadaceae	Novosphingobium	NA
ASV5158	14.3329	3.85238	0.945271	4.07542	4.59316e-05	0.000849968	Bacteria	Proteobacteria	Alphaproteobacteria	Rhodospirillales	AsCoM_f_6606	AsCoM_g_6606	NA
ASV674	117.331	3.85217	0.48152	8.00002	1.24398e-15	2.51514e-13	Bacteria	Proteobacteria	Gammaproteobacteria	Burkholderiales	Rhodocyclaceae	AsCoM_g_2028	AsCoM_s_6481
ASV2450	43.3385	3.84252	0.759163	5.06152	4.15922e-07	1.50366e-05	Bacteria	NA	NA	NA	NA	NA	NA
ASV1264	59.8822	3.83531	1.15901	3.30913	0.000935876	0.00981112	Bacteria	Proteobacteria	Gammaproteobacteria	Burkholderiales	Nitrosomonadaceae	Ellin6067	AsCoM_s_760
ASV5418	13.6156	3.82663	1.0104	3.78725	0.000152325	0.00230343	Bacteria	Proteobacteria	Alphaproteobacteria	Rhizobiales	Hyphomicrobiaceae	Hyphomicrobium	AsCoM_s_1068
ASV5202	11.8296	3.82127	0.957378	3.99139	6.56873e-05	0.00115019	Bacteria	Proteobacteria	Gammaproteobacteria	Diplorickettsiales	Diplorickettsiaceae	AsCoM_g_7614	AsCoM_s_8194
ASV195	230.147	3.8029	0.511977	7.42787	1.1036e-13	1.58541e-11	Bacteria	Proteobacteria	Gammaproteobacteria	Burkholderiales	Comamonadaceae	NA	NA
ASV3695	13.9001	3.78261	0.910637	4.1538	3.26994e-05	0.000640956	Bacteria	Myxococcota	Polyangia	Haliangiales	Haliangiaceae	Haliangium	AsCoM_s_16561
ASV6890	35.6824	3.77663	0.79382	4.75754	1.9597e-06	5.82998e-05	Bacteria	Proteobacteria	Gammaproteobacteria	Burkholderiales	Comamonadaceae	NA	NA
ASV52	820.027	3.76631	0.689143	5.46521	4.62372e-08	2.08602e-06	Bacteria	Bacteroidota	Bacteroidia	Flavobacteriales	Flavobacteriaceae	Flavobacterium	NA
ASV109	381.468	3.76522	0.870493	4.32539	1.52265e-05	0.000331823	Bacteria	Bacteroidota	Bacteroidia	Flavobacteriales	Flavobacteriaceae	Flavobacterium	NA
ASV3524	21.8155	3.76132	0.751126	5.00757	5.51213e-07	1.93509e-05	Bacteria	Proteobacteria	Alphaproteobacteria	Rhizobiales	Xanthobacteraceae	AsCoM_g_762	AsCoM_s_1368
ASV1037	54.6101	3.73445	0.65464	5.70458	1.16628e-08	6.0348e-07	Bacteria	Proteobacteria	Gammaproteobacteria	Burkholderiales	Comamonadaceae	NA	NA
ASV1593	65.758	3.7289	0.830758	4.48855	7.17092e-06	0.00017437	Bacteria	Bacteroidota	Bacteroidia	Flavobacteriales	Flavobacteriaceae	Flavobacterium	NA
ASV5595	13.5543	3.72667	0.819605	4.54691	5.44402e-06	0.000137907	Bacteria	Proteobacteria	Gammaproteobacteria	Burkholderiales	Comamonadaceae	NA	NA
ASV5033	16.6131	3.72363	1.07015	3.47954	0.000502282	0.00605289	Bacteria	Planctomycetota	vadinHA49	AsCoM_o_2335	AsCoM_f_2335	AsCoM_g_16834	AsCoM_s_16834
ASV4345	21.0247	3.71894	1.06333	3.49743	0.000469756	0.00574977	Bacteria	Proteobacteria	Gammaproteobacteria	Burkholderiales	Oxalobacteraceae	NA	NA
ASV476	82.7066	3.71595	0.701831	5.29465	1.19242e-07	4.93198e-06	Bacteria	Proteobacteria	Gammaproteobacteria	Burkholderiales	Comamonadaceae	NA	NA
ASV3132	23.7217	3.71005	0.828579	4.47761	7.54846e-06	0.00018113	Bacteria	Bdellovibrionota	Bdellovibrionia	Bdellovibrionales	Bdellovibrionaceae	Bdellovibrio	NA
ASV255	274.227	3.70229	0.870407	4.25352	2.10438e-05	0.000440069	Bacteria	Proteobacteria	Gammaproteobacteria	Burkholderiales	Nitrosomonadaceae	Ellin6067	AsCoM_s_760
ASV7696	14.001	3.69998	0.856471	4.32002	1.56012e-05	0.00033931	Bacteria	Proteobacteria	Gammaproteobacteria	Burkholderiales	Oxalobacteraceae	Massilia	NA
ASV6903	13.1604	3.6932	0.830968	4.44446	8.81122e-06	0.000206884	Bacteria	Proteobacteria	Alphaproteobacteria	Rhizobiales	Xanthobacteraceae	AsCoM_g_531	NA
ASV2192	51.4059	3.68974	0.731607	5.04334	4.57482e-07	1.63229e-05	Bacteria	Proteobacteria	Gammaproteobacteria	Steroidobacterales	Steroidobacteraceae	AsCoM_g_356	AsCoM_s_821
ASV3292	117.686	3.68792	0.573478	6.4308	1.26933e-10	1.042e-08	Bacteria	Proteobacteria	Gammaproteobacteria	Burkholderiales	Comamonadaceae	Rhodoferax	AsCoM_s_3603
ASV5856	7.26334	3.68631	1.08068	3.41111	0.000646988	0.00735554	Bacteria	Verrucomicrobiota	Verrucomicrobiae	Pedosphaerales	Pedosphaeraceae	NA	NA
ASV4145	17.2454	3.68354	1.1101	3.31821	0.000905956	0.00957524	Bacteria	Actinobacteriota	Actinobacteria	Micrococcales	Micrococcaceae	Pseudarthrobacter	NA
ASV7104	11.7198	3.68079	0.902392	4.07893	4.52444e-05	0.000840099	Bacteria	Proteobacteria	Gammaproteobacteria	Steroidobacterales	Steroidobacteraceae	AsCoM_g_356	AsCoM_s_821
ASV1525	43.8413	3.67962	0.828801	4.43968	9.00912e-06	0.000210174	Bacteria	Dependentiae	Babeliae	Babeliales	Vermiphilaceae	AsCoM_g_1524	AsCoM_s_7945
ASV263	195.584	3.67911	0.758068	4.85327	1.21445e-06	3.86571e-05	Bacteria	Bacteroidota	Bacteroidia	Flavobacteriales	Flavobacteriaceae	Flavobacterium	NA
ASV3605	10.8393	3.6783	0.995691	3.69422	0.000220559	0.00310718	Bacteria	Chloroflexi	Chloroflexia	Chloroflexales	Roseiflexaceae	AsCoM_g_8878	NA
ASV22	4330.51	3.67498	0.359231	10.2301	1.45313e-24	9.20241e-22	Bacteria	Proteobacteria	Gammaproteobacteria	Burkholderiales	Comamonadaceae	NA	NA
ASV879	139.093	3.67004	0.909517	4.03515	5.45678e-05	0.000983121	Bacteria	Proteobacteria	Gammaproteobacteria	Burkholderiales	Oxalobacteraceae	Massilia	NA
ASV3225	25.8231	3.66838	0.70834	5.17883	2.23277e-07	8.58358e-06	Bacteria	Bacteroidota	Bacteroidia	Sphingobacteriales	env.OPS_17	AsCoM_g_658	AsCoM_s_658
ASV3470	24.5356	3.66762	0.673772	5.44342	5.22675e-08	2.3245e-06	Bacteria	Proteobacteria	Gammaproteobacteria	Burkholderiales	Oxalobacteraceae	NA	NA
ASV3842	20.434	3.6658	0.861328	4.25598	2.08134e-05	0.000437001	Bacteria	Proteobacteria	Gammaproteobacteria	Burkholderiales	Oxalobacteraceae	Massilia	NA
ASV9547	25.0764	3.66063	0.801459	4.56745	4.93691e-06	0.000127728	Bacteria	Proteobacteria	Gammaproteobacteria	Burkholderiales	Comamonadaceae	Rhodoferax	AsCoM_s_3603
ASV110	935.639	3.65365	0.386156	9.46159	3.03299e-21	1.32457e-18	Bacteria	Proteobacteria	Gammaproteobacteria	Burkholderiales	Comamonadaceae	NA	NA
ASV59	569.141	3.64904	0.597362	6.10859	1.00515e-09	6.85888e-08	Bacteria	Proteobacteria	Gammaproteobacteria	Burkholderiales	Comamonadaceae	NA	NA
ASV2497	15.9041	3.64822	0.924793	3.94491	7.9831e-05	0.00135551	Bacteria	Proteobacteria	Alphaproteobacteria	Sphingomonadales	Sphingomonadaceae	Novosphingobium	NA
ASV3507	29.1651	3.6397	0.638544	5.7	1.19809e-08	6.14118e-07	Bacteria	Proteobacteria	Gammaproteobacteria	Burkholderiales	Oxalobacteraceae	Massilia	NA
ASV3369	10.5342	3.63851	0.93991	3.87113	0.000108334	0.0017471	Bacteria	Proteobacteria	Alphaproteobacteria	Rhizobiales	Devosiaceae	Devosia	NA
ASV209	468.227	3.63474	0.458899	7.92057	2.36425e-15	4.27843e-13	Bacteria	Proteobacteria	Gammaproteobacteria	Burkholderiales	Comamonadaceae	Rhizobacter	NA
ASV1940	29.1955	3.6259	0.867931	4.17763	2.94557e-05	0.00059555	Bacteria	Proteobacteria	Alphaproteobacteria	Dongiales	Dongiaceae	Dongia	NA
ASV6448	7.35546	3.62337	0.996324	3.63674	0.000276115	0.00374488	Bacteria	Proteobacteria	Gammaproteobacteria	Burkholderiales	Oxalobacteraceae	Noviherbaspirillum	AsCoM_s_15788
ASV1841	51.7695	3.61832	0.652682	5.54377	2.96029e-08	1.38122e-06	Bacteria	Proteobacteria	Gammaproteobacteria	Burkholderiales	Comamonadaceae	Rhizobacter	Rhizobacter_profundi
ASV3925	20.7873	3.61744	0.730979	4.94877	7.46856e-07	2.54818e-05	Bacteria	Bdellovibrionota	Bdellovibrionia	Bdellovibrionales	Bdellovibrionaceae	Bdellovibrio	NA
ASV3689	20.9316	3.61686	0.804972	4.49315	7.01763e-06	0.000171023	Bacteria	Proteobacteria	Gammaproteobacteria	Burkholderiales	Oxalobacteraceae	NA	NA
ASV2282	34.0761	3.61621	0.635803	5.68762	1.2882e-08	6.57223e-07	Bacteria	Proteobacteria	Gammaproteobacteria	Burkholderiales	Comamonadaceae	Rhizobacter	NA
ASV362	122.689	3.61296	0.516192	6.99925	2.57344e-12	2.92675e-10	Bacteria	Proteobacteria	Gammaproteobacteria	Burkholderiales	Comamonadaceae	NA	NA
ASV7009	9.48498	3.6059	0.990384	3.64091	0.000271675	0.00370306	Bacteria	Elusimicrobiota	Elusimicrobia	Lineage_IV	AsCoM_f_7838	NA	NA
ASV8512	10.7102	3.6018	0.957079	3.76332	0.00016767	0.00249064	Bacteria	Proteobacteria	Gammaproteobacteria	Xanthomonadales	Rhodanobacteraceae	Ahniella	AsCoM_s_10068
ASV1993	12.0166	3.60045	0.902095	3.99121	6.57371e-05	0.00115019	Bacteria	Proteobacteria	Gammaproteobacteria	AsCoM_o_1360	AsCoM_f_5297	NA	NA
ASV368	214.403	3.58777	0.646501	5.54952	2.86455e-08	1.34228e-06	Bacteria	Proteobacteria	Gammaproteobacteria	Burkholderiales	Rhodocyclaceae	AsCoM_g_2028	AsCoM_s_7176
ASV4717	15.7723	3.58485	0.774315	4.6297	3.6619e-06	9.87177e-05	Bacteria	Proteobacteria	Gammaproteobacteria	Steroidobacterales	Steroidobacteraceae	Steroidobacter	AsCoM_s_2063
ASV583	127.202	3.5783	0.906837	3.94592	7.94955e-05	0.00135192	Bacteria	Proteobacteria	Gammaproteobacteria	Pseudomonadales	Pseudomonadaceae	Pseudomonas	NA
ASV584	93.3238	3.57198	0.489011	7.3045	2.78295e-13	3.66075e-11	Bacteria	Proteobacteria	Alphaproteobacteria	Rhizobiales	Labraceae	Labrys	AsCoM_s_740
ASV4660	16.7098	3.57189	1.01023	3.53574	0.000406638	0.00510307	Bacteria	NA	NA	NA	NA	NA	NA
ASV3379	21.1126	3.56484	0.916727	3.88866	0.000100798	0.00166241	Bacteria	Bdellovibrionota	Bdellovibrionia	Bacteriovoracales	Bacteriovoracaceae	Bacteriovorax	AsCoM_s_2301
ASV2545	23.6616	3.56081	0.905661	3.93173	8.43372e-05	0.00142098	Bacteria	Proteobacteria	Gammaproteobacteria	Burkholderiales	Oxalobacteraceae	NA	NA
ASV5127	15.5133	3.55824	0.756786	4.70178	2.57905e-06	7.33282e-05	Bacteria	Proteobacteria	Gammaproteobacteria	Burkholderiales	Oxalobacteraceae	NA	NA
ASV2027	27.9854	3.55715	0.794377	4.47791	7.53771e-06	0.00018113	Bacteria	Proteobacteria	Alphaproteobacteria	Rhodobacterales	Rhodobacteraceae	Rhodobacter	NA
ASV842	43.5666	3.55196	0.59085	6.0116	1.83699e-09	1.13956e-07	Bacteria	Proteobacteria	Alphaproteobacteria	Rhizobiales	Devosiaceae	Devosia	NA
ASV1321	62.6931	3.54578	0.653781	5.42349	5.84451e-08	2.53756e-06	Bacteria	Proteobacteria	Gammaproteobacteria	Burkholderiales	Nitrosomonadaceae	Ellin6067	NA
ASV10699	6.70881	3.53953	1.04764	3.37857	0.000728639	0.00806823	Bacteria	Proteobacteria	Alphaproteobacteria	Caulobacterales	Hyphomonadaceae	NA	NA
ASV1456	51.1134	3.53228	0.720827	4.90032	9.5681e-07	3.17521e-05	Bacteria	Proteobacteria	Alphaproteobacteria	Dongiales	Dongiaceae	Dongia	AsCoM_s_3897
ASV1727	72.7384	3.529	0.626578	5.63218	1.77942e-08	8.87109e-07	Bacteria	Proteobacteria	Gammaproteobacteria	Steroidobacterales	Steroidobacteraceae	AsCoM_g_356	AsCoM_s_821
ASV2211	46.1746	3.52198	0.980037	3.59372	0.00032599	0.00424215	Bacteria	Proteobacteria	Gammaproteobacteria	Burkholderiales	Oxalobacteraceae	NA	NA
ASV2205	24.1559	3.50776	0.658062	5.33043	9.79778e-08	4.11431e-06	Bacteria	Proteobacteria	Alphaproteobacteria	Rhizobiales	Labraceae	Labrys	AsCoM_s_740
ASV378	163.384	3.48578	0.8968	3.88691	0.00010153	0.00166944	Bacteria	Proteobacteria	Gammaproteobacteria	Pseudomonadales	Pseudomonadaceae	Pseudomonas	NA
ASV412	38.5634	3.4851	0.661287	5.27017	1.36297e-07	5.53194e-06	Bacteria	Proteobacteria	Gammaproteobacteria	Burkholderiales	Comamonadaceae	NA	NA
ASV1067	56.7266	3.4727	0.706971	4.91208	9.01151e-07	3.01553e-05	Bacteria	Bacteroidota	Bacteroidia	Cytophagales	Cytophagaceae	AsCoM_g_2691	AsCoM_s_2691
ASV25	19.9297	3.47266	0.96183	3.61047	0.000305641	0.00407446	Bacteria	Proteobacteria	Alphaproteobacteria	Rhizobiales	Rhizobiaceae	Mesorhizobium	NA
ASV612	70.9715	3.46129	0.658624	5.25534	1.47754e-07	5.90909e-06	Bacteria	Proteobacteria	Alphaproteobacteria	Sphingomonadales	Sphingomonadaceae	Sphingomonas	AsCoM_s_11253
ASV539	103.776	3.45457	0.942602	3.66493	0.000247403	0.00342351	Bacteria	Bacteroidota	Bacteroidia	Flavobacteriales	Flavobacteriaceae	Flavobacterium	NA
ASV469	202.749	3.45298	0.999316	3.45534	0.000549602	0.00648921	Bacteria	Proteobacteria	Gammaproteobacteria	Burkholderiales	Oxalobacteraceae	NA	NA
ASV4690	14.8755	3.45051	0.753111	4.58167	4.61278e-06	0.000120773	Bacteria	Bacteroidota	Bacteroidia	Flavobacteriales	Flavobacteriaceae	Flavobacterium	NA
ASV6250	7.79577	3.44595	1.02341	3.36713	0.000759561	0.00835135	Bacteria	Proteobacteria	Gammaproteobacteria	Burkholderiales	Rhodocyclaceae	AsCoM_g_2028	AsCoM_s_7176
ASV6144	11.1421	3.43361	0.849402	4.04239	5.29097e-05	0.000956404	Bacteria	Bacteroidota	Bacteroidia	Sphingobacteriales	env.OPS_17	AsCoM_g_658	AsCoM_s_658
ASV1790	49.9976	3.4281	0.650319	5.27141	1.35377e-07	5.51511e-06	Bacteria	Proteobacteria	Gammaproteobacteria	Burkholderiales	Rhodocyclaceae	AsCoM_g_2028	AsCoM_s_7176
ASV630	116.253	3.42795	0.670555	5.11211	3.18583e-07	1.18309e-05	Bacteria	Proteobacteria	Gammaproteobacteria	Pseudomonadales	Pseudomonadaceae	Pseudomonas	NA
ASV4062	15.8135	3.42587	0.748959	4.57418	4.78091e-06	0.000123986	Bacteria	Bdellovibrionota	Bdellovibrionia	Bdellovibrionales	Bdellovibrionaceae	Bdellovibrio	AsCoM_s_10844
ASV81	963.456	3.40768	0.830458	4.10338	4.07161e-05	0.000777166	Bacteria	Proteobacteria	Gammaproteobacteria	Burkholderiales	Oxalobacteraceae	NA	NA
ASV4766	11.6243	3.40711	0.853776	3.99064	6.58964e-05	0.00115113	Bacteria	Proteobacteria	Gammaproteobacteria	Steroidobacterales	Steroidobacteraceae	Steroidobacter	NA
ASV1401	78.7563	3.40402	0.610489	5.5759	2.46256e-08	1.20028e-06	Bacteria	Actinobacteriota	Actinobacteria	Streptomycetales	Streptomycetaceae	Streptomyces	NA
ASV4501	12.4429	3.39802	0.821057	4.1386	3.49436e-05	0.000682495	Bacteria	Proteobacteria	Alphaproteobacteria	Rhizobiales	Hyphomicrobiaceae	Hyphomicrobium	Hyphomicrobium_zavarzinii
ASV1811	22.6917	3.39485	0.659175	5.15015	2.60284e-07	9.86731e-06	Bacteria	Proteobacteria	Alphaproteobacteria	Rhizobiales	Devosiaceae	Devosia	NA
ASV4265	26.0149	3.39006	0.793	4.27498	1.91151e-05	0.000404455	Bacteria	Proteobacteria	Gammaproteobacteria	Burkholderiales	Oxalobacteraceae	Massilia	NA
ASV67	675.275	3.38879	0.613536	5.52338	3.32549e-08	1.53197e-06	Bacteria	Proteobacteria	Gammaproteobacteria	Pseudomonadales	Pseudomonadaceae	Pseudomonas	NA
ASV12501	9.48965	3.38357	0.928562	3.64388	0.000268556	0.00366511	Bacteria	Proteobacteria	Gammaproteobacteria	Diplorickettsiales	Diplorickettsiaceae	AsCoM_g_7265	AsCoM_s_7265
ASV1214	44.7135	3.37335	0.57979	5.81822	5.94759e-09	3.29623e-07	Bacteria	Myxococcota	Polyangia	Polyangiales	Polyangiaceae	Polyangium	AsCoM_s_2000
ASV1904	34.91	3.37056	0.895727	3.76293	0.000167936	0.0024912	Bacteria	Proteobacteria	Alphaproteobacteria	Rhizobiales	Rhizobiaceae	Allorhizobium-Neorhizobium-Pararhizobium-Rhizobium	NA
ASV3873	19.3555	3.3668	0.76774	4.38534	1.15805e-05	0.000265065	Bacteria	Proteobacteria	Gammaproteobacteria	Pseudomonadales	Pseudomonadaceae	Pseudomonas	NA
ASV3299	19.8796	3.36675	1.00539	3.34871	0.000811875	0.00877629	Bacteria	Bacteroidota	Bacteroidia	Flavobacteriales	Flavobacteriaceae	Flavobacterium	NA
ASV1882	23.3185	3.35558	0.738786	4.54201	5.57201e-06	0.000140822	Bacteria	Chloroflexi	Chloroflexia	Chloroflexales	Roseiflexaceae	AsCoM_g_8878	NA
ASV1877	35.3877	3.35376	0.870968	3.85061	0.000117823	0.00187521	Bacteria	Firmicutes	Bacilli	Paenibacillales	Paenibacillaceae	Paenibacillus	Paenibacillus_pectinilyticus
ASV1063	101.129	3.34457	0.509605	6.56306	5.27148e-11	4.53182e-09	Bacteria	Proteobacteria	Gammaproteobacteria	Burkholderiales	Comamonadaceae	Rhizobacter	NA
ASV3178	39.3556	3.34183	0.70896	4.71371	2.43245e-06	6.98423e-05	Bacteria	Proteobacteria	Gammaproteobacteria	Burkholderiales	Methylophilaceae	Methylotenera	AsCoM_s_138
ASV3705	11.7959	3.33615	0.973997	3.42521	0.000614321	0.0070676	Bacteria	Chloroflexi	Chloroflexia	Chloroflexales	Roseiflexaceae	AsCoM_g_8878	NA
ASV5485	19.6066	3.33264	0.939523	3.54716	0.000389413	0.00492856	Bacteria	Proteobacteria	Gammaproteobacteria	Burkholderiales	Comamonadaceae	NA	NA
ASV135	180.573	3.3261	0.629469	5.28398	1.26407e-07	5.18841e-06	Bacteria	Proteobacteria	Gammaproteobacteria	Burkholderiales	Oxalobacteraceae	NA	NA
ASV5155	11.7075	3.32092	0.897827	3.69885	0.000216582	0.00306447	Bacteria	Proteobacteria	Gammaproteobacteria	Salinisphaerales	Solimonadaceae	Panacagrimonas	Panacagrimonas_perspica
ASV352	160.013	3.30519	0.695387	4.75303	2.00394e-06	5.94539e-05	Bacteria	Proteobacteria	Gammaproteobacteria	Pseudomonadales	Pseudomonadaceae	Pseudomonas	NA
ASV1669	67.5543	3.29862	0.575038	5.73636	9.67317e-09	5.07748e-07	Bacteria	Proteobacteria	Gammaproteobacteria	Burkholderiales	Comamonadaceae	NA	NA
ASV3181	27.3878	3.28949	0.693284	4.74479	2.0872e-06	6.15894e-05	Bacteria	Proteobacteria	Alphaproteobacteria	Sphingomonadales	Sphingomonadaceae	Novosphingobium	NA
ASV815	92.2897	3.28511	0.779644	4.2136	2.51332e-05	0.000515184	Bacteria	Proteobacteria	Gammaproteobacteria	Xanthomonadales	Xanthomonadaceae	Arenimonas	NA
ASV2862	87.7574	3.27496	0.558792	5.86078	4.60685e-09	2.61967e-07	Bacteria	Proteobacteria	Gammaproteobacteria	Burkholderiales	Oxalobacteraceae	NA	NA
ASV120	496.37	3.26651	0.5341	6.11591	9.60101e-10	6.5927e-08	Bacteria	Proteobacteria	Gammaproteobacteria	Pseudomonadales	Pseudomonadaceae	Pseudomonas	NA
ASV4502	21.0795	3.26023	0.660052	4.93936	7.83808e-07	2.65764e-05	Bacteria	Bacteroidota	Bacteroidia	Chitinophagales	37-13	AsCoM_g_6054	NA
ASV659	40.745	3.25983	0.680094	4.7932	1.64141e-06	4.9919e-05	Bacteria	Proteobacteria	Gammaproteobacteria	Burkholderiales	Comamonadaceae	NA	NA
ASV293	290.291	3.25713	0.715866	4.54991	5.36677e-06	0.000136266	Bacteria	Proteobacteria	Gammaproteobacteria	Pseudomonadales	Pseudomonadaceae	Pseudomonas	NA
ASV1171	66.0361	3.25313	0.620104	5.24611	1.55347e-07	6.19008e-06	Bacteria	Planctomycetota	vadinHA49	AsCoM_o_2335	AsCoM_f_2335	AsCoM_g_3470	AsCoM_s_3470
ASV239	265.82	3.24474	0.398151	8.14952	3.6536e-16	8.67173e-14	Bacteria	Proteobacteria	Gammaproteobacteria	Burkholderiales	Comamonadaceae	NA	NA
ASV1364	48.3872	3.24292	0.637955	5.0833	3.70933e-07	1.36359e-05	Bacteria	Verrucomicrobiota	Verrucomicrobiae	Pedosphaerales	Pedosphaeraceae	NA	NA
ASV3655	10.0786	3.23376	0.87429	3.69872	0.000216685	0.00306447	Bacteria	Proteobacteria	Alphaproteobacteria	Rhizobiales	Xanthobacteraceae	AsCoM_g_87	AsCoM_s_2430
ASV9893	20.6632	3.22994	0.895296	3.60767	0.000308954	0.00411113	Bacteria	Proteobacteria	Gammaproteobacteria	Burkholderiales	Oxalobacteraceae	NA	NA
ASV212	126.455	3.22849	0.441407	7.31408	2.59146e-13	3.48198e-11	Bacteria	Proteobacteria	Gammaproteobacteria	Burkholderiales	Comamonadaceae	NA	NA
ASV40	1233.14	3.22272	0.313705	10.2731	9.31685e-25	6.35758e-22	Bacteria	Proteobacteria	Gammaproteobacteria	Burkholderiales	Comamonadaceae	NA	NA
ASV2081	42.0722	3.21922	0.764042	4.21341	2.51543e-05	0.000515184	Bacteria	Proteobacteria	Gammaproteobacteria	Steroidobacterales	Steroidobacteraceae	Steroidobacter	AsCoM_s_2063
ASV4423	18.932	3.2185	0.705159	4.56422	5.01367e-06	0.000128798	Bacteria	Actinobacteriota	Actinobacteria	Streptomycetales	Streptomycetaceae	Streptomyces	AsCoM_s_1462
ASV1365	66.4268	3.19112	0.57488	5.55093	2.8415e-08	1.33722e-06	Bacteria	Proteobacteria	Gammaproteobacteria	Steroidobacterales	Steroidobacteraceae	Steroidobacter	AsCoM_s_2063
ASV1164	94.5772	3.1885	0.933121	3.41703	0.000633084	0.0072453	Bacteria	Proteobacteria	Alphaproteobacteria	Sphingomonadales	Sphingomonadaceae	Novosphingobium	NA
ASV1143	38.0701	3.18392	0.650952	4.89118	1.00234e-06	3.31622e-05	Bacteria	Proteobacteria	Alphaproteobacteria	Rhizobiales	Devosiaceae	Devosia	NA
ASV1604	44.3113	3.16884	0.526139	6.02281	1.7141e-09	1.0694e-07	Bacteria	Proteobacteria	Gammaproteobacteria	Burkholderiales	Oxalobacteraceae	NA	NA
ASV3630	13.341	3.16477	0.957471	3.30535	0.000948591	0.00991073	Bacteria	Proteobacteria	Gammaproteobacteria	Pseudomonadales	Moraxellaceae	AsCoM_g_4616	NA
ASV579	130.074	3.15481	0.908045	3.47429	0.000512206	0.00615888	Bacteria	Myxococcota	Polyangia	Polyangiales	Polyangiaceae	Aetherobacter	AsCoM_s_416
ASV6106	12.9105	3.15027	0.813248	3.87369	0.0001072	0.00173137	Bacteria	Proteobacteria	Gammaproteobacteria	Burkholderiales	Comamonadaceae	NA	NA
ASV4	64.8937	3.14789	0.943265	3.33723	0.000846191	0.00906645	Bacteria	Proteobacteria	Alphaproteobacteria	Rhizobiales	Rhizobiaceae	Mesorhizobium	NA
ASV3314	14.5106	3.14743	0.867893	3.62653	0.000287261	0.00385771	Bacteria	Proteobacteria	Gammaproteobacteria	Burkholderiales	Comamonadaceae	Rhizobacter	NA
ASV7534	9.43011	3.14688	0.89174	3.52892	0.000417255	0.00521831	Bacteria	Proteobacteria	Gammaproteobacteria	Burkholderiales	Oxalobacteraceae	NA	NA
ASV2408	23.6589	3.14121	0.704599	4.45816	8.26677e-06	0.000197067	Bacteria	Proteobacteria	Alphaproteobacteria	Rhizobiales	Xanthobacteraceae	Bradyrhizobium	AsCoM_s_87
ASV1170	23.6807	3.13005	0.654706	4.78085	1.74558e-06	5.2647e-05	Bacteria	Proteobacteria	Gammaproteobacteria	Burkholderiales	Comamonadaceae	NA	NA
ASV1741	43.7659	3.12818	0.703592	4.44602	8.74763e-06	0.000205833	Bacteria	Bacteroidota	Bacteroidia	Bacteroidetes_VC2.1_Bac22	AsCoM_f_1445	AsCoM_g_1445	NA
ASV56	1270.73	3.1234	0.652728	4.78515	1.70858e-06	5.1674e-05	Bacteria	Proteobacteria	Gammaproteobacteria	Pseudomonadales	Pseudomonadaceae	Pseudomonas	NA
ASV345	74.1525	3.12094	0.638347	4.8891	1.01299e-06	3.34133e-05	Bacteria	Proteobacteria	Gammaproteobacteria	Pseudomonadales	Pseudomonadaceae	Pseudomonas	NA
ASV3200	17.3344	3.10324	0.67465	4.59978	4.22939e-06	0.000111807	Bacteria	Proteobacteria	Gammaproteobacteria	Burkholderiales	Oxalobacteraceae	NA	NA
ASV4934	16.7751	3.09386	0.682154	4.53543	5.74849e-06	0.000144552	Bacteria	Actinobacteriota	Actinobacteria	Streptomycetales	Streptomycetaceae	Streptomyces	NA
ASV1948	21.2155	3.07586	0.822646	3.73899	0.000184765	0.00269687	Bacteria	Bdellovibrionota	Oligoflexia	Oligoflexales	Oligoflexaceae	AsCoM_g_9331	AsCoM_s_9331
ASV862	79.8032	3.07072	0.852167	3.60343	0.000314046	0.00414602	Bacteria	Proteobacteria	Gammaproteobacteria	Burkholderiales	Oxalobacteraceae	NA	NA
ASV355	222.01	3.06518	0.367764	8.33463	7.77417e-17	2.0951e-14	Bacteria	Proteobacteria	Alphaproteobacteria	Caulobacterales	Caulobacteraceae	Phenylobacterium	NA
ASV4801	11.7325	3.06147	0.922828	3.31749	0.000908302	0.00959076	Bacteria	Bdellovibrionota	Oligoflexia	0319-6G20	AsCoM_f_8005	AsCoM_g_8005	AsCoM_s_10203
ASV2274	40.329	3.05091	0.793566	3.84456	0.000120769	0.00191372	Bacteria	Proteobacteria	Alphaproteobacteria	Caulobacterales	Caulobacteraceae	Caulobacter	AsCoM_s_362
ASV1543	51.7167	3.04868	0.504696	6.04063	1.53514e-09	9.91755e-08	Bacteria	Proteobacteria	Alphaproteobacteria	Caulobacterales	Caulobacteraceae	Phenylobacterium	NA
ASV700	74.7327	3.0465	0.459613	6.62841	3.39324e-11	3.01198e-09	Bacteria	Chloroflexi	Chloroflexia	Chloroflexales	Roseiflexaceae	AsCoM_g_8878	NA
ASV2971	16.202	3.04264	0.778066	3.91052	9.20993e-05	0.00153518	Bacteria	Bdellovibrionota	NA	NA	NA	NA	NA
ASV4262	14.9612	3.03531	0.788781	3.8481	0.000119036	0.00189175	Bacteria	Proteobacteria	Gammaproteobacteria	Burkholderiales	Comamonadaceae	Rubrivivax	NA
ASV7697	10.9829	3.03459	0.893302	3.39705	0.000681176	0.00764345	Bacteria	Bdellovibrionota	Bdellovibrionia	Bdellovibrionales	Bdellovibrionaceae	Bdellovibrio	AsCoM_s_16301
ASV2823	26.4257	3.02578	0.835906	3.61976	0.000294877	0.00394543	Bacteria	Proteobacteria	Gammaproteobacteria	Burkholderiales	Oxalobacteraceae	Herbaspirillum	AsCoM_s_11903
ASV1655	42.8802	3.00957	0.896481	3.35709	0.000787678	0.00854154	Bacteria	Proteobacteria	Gammaproteobacteria	Pseudomonadales	Pseudomonadaceae	Pseudomonas	NA
ASV1537	17.3774	3.00802	0.733782	4.09933	4.14341e-05	0.000788114	Bacteria	Proteobacteria	Gammaproteobacteria	Pseudomonadales	Pseudomonadaceae	Pseudomonas	NA
ASV3	314.779	3.0023	0.443725	6.76613	1.32276e-11	1.30107e-09	Bacteria	Proteobacteria	Alphaproteobacteria	Rhizobiales	Rhizobiaceae	Mesorhizobium	NA
ASV2977	13.6646	3.00182	0.769601	3.90049	9.59982e-05	0.00159529	Bacteria	Planctomycetota	vadinHA49	AsCoM_o_5063	AsCoM_f_5063	AsCoM_g_5063	AsCoM_s_5063
ASV1612	35.7591	2.99631	0.574871	5.21215	1.86664e-07	7.38404e-06	Bacteria	Proteobacteria	Gammaproteobacteria	Burkholderiales	Rhodocyclaceae	AsCoM_g_2028	AsCoM_s_7176
ASV2133	25.5929	2.99498	0.64636	4.63361	3.59344e-06	9.73528e-05	Bacteria	Bacteroidota	Bacteroidia	Cytophagales	Microscillaceae	AsCoM_g_2896	NA
ASV789	78.903	2.99218	0.517697	5.77979	7.47924e-09	4.06261e-07	Bacteria	Proteobacteria	Gammaproteobacteria	Burkholderiales	Comamonadaceae	Rhizobacter	NA
ASV13	58.7287	2.98183	0.547822	5.44305	5.23746e-08	2.3245e-06	Bacteria	Proteobacteria	Alphaproteobacteria	Rhizobiales	Rhizobiaceae	Mesorhizobium	NA
ASV1109	62.6593	2.98005	0.589525	5.05499	4.30408e-07	1.54579e-05	Bacteria	Acidobacteriota	Acidobacteriae	Bryobacterales	Bryobacteraceae	Bryobacter	AsCoM_s_2121
ASV2578	30.4685	2.97926	0.826576	3.60433	0.000312956	0.00413662	Bacteria	Bacteroidota	Bacteroidia	Sphingobacteriales	env.OPS_17	AsCoM_g_1738	AsCoM_s_1738
ASV5617	13.1197	2.97444	0.88603	3.35704	0.000787812	0.00854154	Bacteria	Proteobacteria	Alphaproteobacteria	Rhodospirillales	Rhodospirillaceae	AsCoM_g_8889	AsCoM_s_8889
ASV1925	31.4858	2.97185	0.881691	3.37062	0.000749986	0.00827105	Bacteria	Actinobacteriota	Actinobacteria	Micrococcales	Micrococcaceae	NA	NA
ASV228	73.2564	2.95803	0.866172	3.41506	0.000637669	0.00729013	Bacteria	Proteobacteria	Gammaproteobacteria	Burkholderiales	Comamonadaceae	Rhizobacter	NA
ASV3006	10.8776	2.93863	0.840431	3.49657	0.000471279	0.00576196	Bacteria	Chloroflexi	Chloroflexia	Chloroflexales	Roseiflexaceae	AsCoM_g_8878	AsCoM_s_15840
ASV4021	17.0182	2.93193	0.831544	3.52588	0.000422074	0.00526471	Bacteria	Planctomycetota	vadinHA49	AsCoM_o_2335	AsCoM_f_2335	AsCoM_g_3470	AsCoM_s_3470
ASV2405	16.0153	2.93042	0.792407	3.69812	0.000217201	0.00306778	Bacteria	Proteobacteria	Alphaproteobacteria	Rhizobiales	Xanthobacteraceae	Rhodoplanes	NA
ASV7516	8.06067	2.91991	0.872136	3.348	0.000813972	0.00879026	Bacteria	Bacteroidota	Bacteroidia	Chitinophagales	37-13	AsCoM_g_6054	NA
ASV7205	14.6008	2.90914	0.785405	3.70399	0.000212232	0.0030132	Bacteria	Proteobacteria	Alphaproteobacteria	Holosporales	Holosporaceae	NA	NA
ASV5415	14.5269	2.90691	0.765852	3.79566	0.000147252	0.00224805	Bacteria	Proteobacteria	Alphaproteobacteria	Sphingomonadales	Sphingomonadaceae	Novosphingobium	NA
ASV861	60.4884	2.90611	0.538854	5.39312	6.92444e-08	2.97642e-06	Bacteria	Proteobacteria	Gammaproteobacteria	Pseudomonadales	Moraxellaceae	AsCoM_g_4616	NA
ASV105	222.377	2.89933	0.770989	3.76053	0.000169553	0.00250498	Bacteria	Proteobacteria	Gammaproteobacteria	Burkholderiales	Comamonadaceae	NA	NA
ASV12126	10.3043	2.89816	0.871985	3.32364	0.000888524	0.00942751	Bacteria	Bdellovibrionota	Bdellovibrionia	Bacteriovoracales	Bacteriovoracaceae	Bacteriovorax	NA
ASV1329	25.0158	2.88768	0.596676	4.83962	1.3009e-06	4.05807e-05	Bacteria	Chloroflexi	Chloroflexia	Chloroflexales	Roseiflexaceae	AsCoM_g_8878	NA
ASV1660	50.2054	2.88748	0.86515	3.33755	0.000845212	0.00906486	Bacteria	NA	NA	NA	NA	NA	NA
ASV3559	17.4069	2.88383	0.833377	3.46042	0.000539333	0.00640048	Bacteria	Verrucomicrobiota	Verrucomicrobiae	Pedosphaerales	Pedosphaeraceae	NA	NA
ASV3183	26.1487	2.85145	0.611802	4.66074	3.15069e-06	8.70066e-05	Bacteria	Proteobacteria	Alphaproteobacteria	Paracaedibacterales	Paracaedibacteraceae	Ca_Paracaedibacter	AsCoM_s_17237
ASV139	78.6568	2.84599	0.681721	4.17472	2.98352e-05	0.000602109	Bacteria	Proteobacteria	Gammaproteobacteria	Burkholderiales	Oxalobacteraceae	NA	NA
ASV2165	18.385	2.84348	0.650718	4.36977	1.2438e-05	0.000282325	Bacteria	Chloroflexi	NA	NA	NA	NA	NA
ASV1618	24.302	2.8281	0.575794	4.91164	9.03168e-07	3.01553e-05	Bacteria	Chloroflexi	Chloroflexia	Chloroflexales	Roseiflexaceae	AsCoM_g_8878	NA
ASV5523	10.0822	2.82692	0.832492	3.39573	0.000684456	0.00767237	Bacteria	Proteobacteria	Alphaproteobacteria	Caulobacterales	Caulobacteraceae	Caulobacter	AsCoM_s_362
ASV562	68.9304	2.82305	0.506947	5.56872	2.56614e-08	1.2397e-06	Bacteria	Chloroflexi	Chloroflexia	Chloroflexales	Roseiflexaceae	AsCoM_g_8878	NA
ASV3981	18.8176	2.82228	0.765172	3.68843	0.000225641	0.00316652	Bacteria	Proteobacteria	Gammaproteobacteria	Burkholderiales	Comamonadaceae	Caenimonas	NA
ASV14643	11.4466	2.81736	0.807423	3.48932	0.000484242	0.00588373	Bacteria	Proteobacteria	Gammaproteobacteria	Burkholderiales	Comamonadaceae	Ramlibacter	NA
ASV5148	20.9621	2.81253	0.79487	3.53836	0.000402621	0.00507014	Bacteria	Proteobacteria	Alphaproteobacteria	Sphingomonadales	Sphingomonadaceae	Novosphingobium	NA
ASV1013	49.7384	2.80722	0.586461	4.78672	1.69527e-06	5.14138e-05	Bacteria	Chloroflexi	Chloroflexia	Chloroflexales	Roseiflexaceae	AsCoM_g_12707	AsCoM_s_12707
ASV1599	39.4536	2.80687	0.598586	4.68917	2.74311e-06	7.75887e-05	Bacteria	Bacteroidota	Bacteroidia	Sphingobacteriales	env.OPS_17	AsCoM_g_658	NA
ASV10	62.6812	2.80049	0.503276	5.56451	2.62885e-08	1.26439e-06	Bacteria	Proteobacteria	Alphaproteobacteria	Rhizobiales	Rhizobiaceae	Mesorhizobium	NA
ASV430	126.748	2.79092	0.423259	6.59387	4.28499e-11	3.77286e-09	Bacteria	Proteobacteria	Gammaproteobacteria	Burkholderiales	Comamonadaceae	AsCoM_g_222	NA
ASV623	97.9279	2.77494	0.718281	3.8633	0.000111863	0.00178818	Bacteria	Bacteroidota	Bacteroidia	Flavobacteriales	Flavobacteriaceae	Flavobacterium	NA
ASV1277	35.31	2.76734	0.657456	4.20916	2.56319e-05	0.000522107	Bacteria	Chloroflexi	Chloroflexia	Chloroflexales	Roseiflexaceae	AsCoM_g_8878	NA
ASV3818	12.6111	2.76345	0.8111	3.40704	0.00065672	0.00744555	Bacteria	Chloroflexi	Chloroflexia	Chloroflexales	Roseiflexaceae	AsCoM_g_12707	AsCoM_s_12707
ASV4950	38.2559	2.74557	0.580947	4.72602	2.28959e-06	6.64823e-05	Bacteria	Proteobacteria	Gammaproteobacteria	Burkholderiales	Comamonadaceae	Ramlibacter	NA
ASV12661	32.6361	2.74143	0.683936	4.00831	6.11535e-05	0.00108565	Bacteria	Proteobacteria	Gammaproteobacteria	Burkholderiales	Comamonadaceae	Ramlibacter	NA
ASV2524	25.5345	2.74041	0.728571	3.76135	0.000168999	0.00250357	Bacteria	Proteobacteria	Gammaproteobacteria	Burkholderiales	Comamonadaceae	AsCoM_g_222	NA
ASV5566	10.4818	2.74029	0.796102	3.44214	0.00057714	0.00673207	Bacteria	NA	NA	NA	NA	NA	NA
ASV4854	13.5369	2.71492	0.711811	3.8141	0.000136678	0.00211366	Bacteria	Proteobacteria	Gammaproteobacteria	Steroidobacterales	Steroidobacteraceae	Steroidobacter	AsCoM_s_16943
ASV494	83.6382	2.69854	0.456201	5.91524	3.31392e-09	1.96638e-07	Bacteria	Chloroflexi	Chloroflexia	Chloroflexales	Roseiflexaceae	AsCoM_g_8878	NA
ASV1892	38.1144	2.69573	0.611893	4.40556	1.05511e-05	0.000243545	Bacteria	Proteobacteria	Alphaproteobacteria	Dongiales	Dongiaceae	Dongia	NA
ASV114	457.156	2.68359	0.662756	4.04914	5.14062e-05	0.000933612	Bacteria	Bacteroidota	Bacteroidia	Flavobacteriales	Flavobacteriaceae	Flavobacterium	NA
ASV2025	15.4064	2.66995	0.699778	3.81543	0.000135945	0.00210532	Bacteria	Chloroflexi	Chloroflexia	Chloroflexales	Roseiflexaceae	AsCoM_g_8878	NA
ASV71	9.98722	2.66389	0.803894	3.31374	0.000920583	0.00970166	Bacteria	Proteobacteria	Alphaproteobacteria	Rhizobiales	Rhizobiaceae	Mesorhizobium	NA
ASV4201	12.0122	2.66239	0.78602	3.38718	0.000706155	0.00788323	Bacteria	Firmicutes	Bacilli	Paenibacillales	Paenibacillaceae	Paenibacillus	Paenibacillus_pectinilyticus
ASV1019	47.5703	2.64492	0.59397	4.45295	8.46979e-06	0.000201029	Bacteria	Planctomycetota	vadinHA49	AsCoM_o_5063	AsCoM_f_5063	AsCoM_g_5063	AsCoM_s_5063
ASV2	126.631	2.63529	0.693563	3.79965	0.000144902	0.00222197	Bacteria	Proteobacteria	Alphaproteobacteria	Rhizobiales	Rhizobiaceae	Mesorhizobium	NA
ASV1081	23.4572	2.62953	0.766934	3.42863	0.000606633	0.00701612	Bacteria	Proteobacteria	Gammaproteobacteria	Burkholderiales	Rhodocyclaceae	Uliginosibacterium	AsCoM_s_7531
ASV669	38.3111	2.6195	0.554105	4.72744	2.27372e-06	6.63756e-05	Bacteria	Proteobacteria	Alphaproteobacteria	Rhizobiales	Xanthobacteraceae	Bradyrhizobium	NA
ASV1190	58.2523	2.61556	0.704447	3.71293	0.000204874	0.00295095	Bacteria	Proteobacteria	Gammaproteobacteria	Burkholderiales	Oxalobacteraceae	NA	NA
ASV241	184.557	2.59996	0.395068	6.58105	4.67129e-11	4.08009e-09	Bacteria	Chloroflexi	Chloroflexia	Chloroflexales	Roseiflexaceae	AsCoM_g_8878	NA
ASV80	383.187	2.59932	0.344407	7.54724	4.44596e-14	6.7418e-12	Bacteria	Chloroflexi	Chloroflexia	Chloroflexales	Roseiflexaceae	AsCoM_g_8878	NA
ASV285	125.228	2.59906	0.439875	5.90862	3.44987e-09	2.03598e-07	Bacteria	Chloroflexi	Chloroflexia	Chloroflexales	Roseiflexaceae	AsCoM_g_8878	NA
ASV2313	21.2787	2.59379	0.751102	3.45331	0.000553745	0.00652893	Bacteria	Cyanobacteria	Cyanobacteriia	NA	NA	NA	NA
ASV1064	40.6406	2.58863	0.594275	4.35594	1.32499e-05	0.000295834	Bacteria	Chloroflexi	Chloroflexia	Chloroflexales	Roseiflexaceae	AsCoM_g_8878	NA
ASV4377	14.9288	2.57937	0.729977	3.53349	0.000410117	0.00514082	Bacteria	Proteobacteria	Gammaproteobacteria	AsCoM_o_1360	AsCoM_f_5297	Ca_Ovatusbacter	NA
ASV5721	10.3714	2.56586	0.741686	3.4595	0.000541171	0.00641532	Bacteria	Proteobacteria	Gammaproteobacteria	Burkholderiales	Oxalobacteraceae	Massilia	NA
ASV2641	26.102	2.56462	0.592051	4.33176	1.47925e-05	0.000324307	Bacteria	Proteobacteria	Gammaproteobacteria	Pseudomonadales	Pseudomonadaceae	Pseudomonas	NA
ASV574	97.8733	2.55695	0.468331	5.45971	4.76918e-08	2.14279e-06	Bacteria	Proteobacteria	Alphaproteobacteria	Rhizobiales	Xanthobacteraceae	Bradyrhizobium	AsCoM_s_87
ASV1074	66.9732	2.55542	0.676082	3.77975	0.000156986	0.0023576	Bacteria	Verrucomicrobiota	Verrucomicrobiae	Pedosphaerales	Pedosphaeraceae	NA	NA
ASV818	19.0717	2.54735	0.695379	3.66326	0.000249029	0.00344164	Bacteria	Proteobacteria	Gammaproteobacteria	Pseudomonadales	Cellvibrionaceae	Cellvibrio	NA
ASV94	295.517	2.54329	0.334868	7.59491	3.08004e-14	4.80398e-12	Bacteria	Chloroflexi	Chloroflexia	Chloroflexales	Roseiflexaceae	AsCoM_g_8878	NA
ASV6565	11.3672	2.54268	0.763625	3.32975	0.000869226	0.00926778	Bacteria	Proteobacteria	Alphaproteobacteria	Rhizobiales	Xanthobacteraceae	NA	NA
ASV335	216.867	2.54249	0.524397	4.8484	1.24461e-06	3.93357e-05	Bacteria	Proteobacteria	Gammaproteobacteria	Burkholderiales	Rhodocyclaceae	AsCoM_g_2028	AsCoM_s_7176
ASV1541	57.0859	2.52949	0.67819	3.72977	0.000191652	0.00278252	Bacteria	Proteobacteria	Gammaproteobacteria	Burkholderiales	Oxalobacteraceae	Massilia	NA
ASV1119	87.3611	2.52456	0.476815	5.29463	1.19256e-07	4.93198e-06	Bacteria	Actinobacteriota	Actinobacteria	Streptomycetales	Streptomycetaceae	Streptomyces	AsCoM_s_1462
ASV707	92.3912	2.5244	0.726933	3.47267	0.000515304	0.00618931	Bacteria	Planctomycetota	vadinHA49	AsCoM_o_5063	AsCoM_f_5063	AsCoM_g_6094	NA
ASV1909	28.8804	2.50102	0.599837	4.16949	3.05275e-05	0.000610738	Bacteria	Chloroflexi	Chloroflexia	Chloroflexales	Roseiflexaceae	AsCoM_g_8878	NA
ASV84	152.046	2.49324	0.427583	5.83101	5.50931e-09	3.06891e-07	Bacteria	Proteobacteria	Alphaproteobacteria	Rhizobiales	Xanthobacteraceae	Bradyrhizobium	NA
ASV2619	17.9571	2.48646	0.617839	4.02445	5.71091e-05	0.00102049	Bacteria	Chloroflexi	Chloroflexia	Chloroflexales	Roseiflexaceae	AsCoM_g_8878	NA
ASV649	128.764	2.47799	0.617031	4.01599	5.91965e-05	0.00105262	Bacteria	Proteobacteria	Gammaproteobacteria	Pseudomonadales	Pseudomonadaceae	Pseudomonas	NA
ASV932	47.3937	2.47049	0.618737	3.99279	6.53014e-05	0.0011469	Bacteria	Chloroflexi	Chloroflexia	Chloroflexales	Roseiflexaceae	AsCoM_g_8878	NA
ASV2040	17.3475	2.46421	0.715351	3.44477	0.000571555	0.0066812	Bacteria	Proteobacteria	Gammaproteobacteria	Burkholderiales	Oxalobacteraceae	NA	NA
ASV2633	27.4747	2.46238	0.658436	3.73974	0.00018421	0.00269599	Bacteria	Proteobacteria	Alphaproteobacteria	Rhizobiales	AsCoM_f_3	AsCoM_g_884	AsCoM_s_884
ASV914	83.2717	2.46138	0.563688	4.36657	1.26212e-05	0.000284707	Bacteria	Proteobacteria	Gammaproteobacteria	Xanthomonadales	Xanthomonadaceae	Arenimonas	NA
ASV4169	16.9694	2.44373	0.715766	3.41414	0.000639825	0.00729949	Bacteria	Proteobacteria	Alphaproteobacteria	Caulobacterales	Caulobacteraceae	Phenylobacterium	NA
ASV2074	18.7981	2.42288	0.601354	4.02904	5.6006e-05	0.00100242	Bacteria	Chloroflexi	Chloroflexia	Chloroflexales	Roseiflexaceae	AsCoM_g_8878	NA
ASV292	102.13	2.41511	0.44837	5.38641	7.18793e-08	3.07756e-06	Bacteria	Proteobacteria	Gammaproteobacteria	Pseudomonadales	Pseudomonadaceae	Pseudomonas	NA
ASV1999	27.1999	2.40146	0.709464	3.38489	0.000712068	0.00793302	Bacteria	Chloroflexi	Chloroflexia	Chloroflexales	Roseiflexaceae	AsCoM_g_8878	NA
ASV1230	31.7333	2.39113	0.616924	3.87588	0.000106238	0.00171839	Bacteria	Chloroflexi	Chloroflexia	Chloroflexales	Roseiflexaceae	AsCoM_g_8878	NA
ASV180	203.978	2.38869	0.483275	4.94272	7.7041e-07	2.62035e-05	Bacteria	Chloroflexi	Chloroflexia	Chloroflexales	Roseiflexaceae	AsCoM_g_8878	NA
ASV3123	18.1579	2.38467	0.613708	3.88568	0.000102045	0.00167286	Bacteria	Bacteroidota	Bacteroidia	Sphingobacteriales	NS11-12_marine_group	AsCoM_g_1768	AsCoM_s_1768
ASV1572	50.2322	2.37887	0.632553	3.76074	0.00016941	0.00250498	Bacteria	Proteobacteria	Gammaproteobacteria	Burkholderiales	Rhodocyclaceae	AsCoM_g_2028	AsCoM_s_7176
ASV496	161.267	2.37263	0.672664	3.52721	0.000419964	0.00524618	Bacteria	Proteobacteria	Alphaproteobacteria	Micropepsales	Micropepsaceae	AsCoM_g_755	AsCoM_s_755
ASV1035	47.7013	2.36873	0.48859	4.84809	1.24658e-06	3.93357e-05	Bacteria	Chloroflexi	Chloroflexia	Chloroflexales	Roseiflexaceae	AsCoM_g_8878	NA
ASV1457	32.4403	2.36655	0.52276	4.52703	5.98186e-06	0.000149109	Bacteria	Chloroflexi	Chloroflexia	Chloroflexales	Roseiflexaceae	AsCoM_g_8878	NA
ASV220	155.659	2.35945	0.38322	6.15691	7.41788e-10	5.22506e-08	Bacteria	Chloroflexi	Chloroflexia	Chloroflexales	Roseiflexaceae	AsCoM_g_8878	NA
ASV1802	37.3276	2.35721	0.522616	4.51041	6.47036e-06	0.000159107	Bacteria	Proteobacteria	Gammaproteobacteria	EC3	AsCoM_f_225	Ca_Berkiella	AsCoM_s_14753
ASV1491	37.2315	2.35623	0.62889	3.74666	0.000179207	0.00263335	Bacteria	Chloroflexi	Chloroflexia	Chloroflexales	Roseiflexaceae	AsCoM_g_8878	NA
ASV2788	23.943	2.35209	0.637279	3.69083	0.000223526	0.00314491	Bacteria	Chloroflexi	Chloroflexia	Chloroflexales	Roseiflexaceae	AsCoM_g_8878	NA
ASV2146	28.0393	2.34213	0.619408	3.78124	0.000156052	0.00235328	Bacteria	Bdellovibrionota	Oligoflexia	0319-6G20	AsCoM_f_2529	AsCoM_g_4424	NA
ASV2602	14.968	2.33001	0.649983	3.58473	0.000337429	0.00435348	Bacteria	Chloroflexi	Chloroflexia	Chloroflexales	Roseiflexaceae	AsCoM_g_8878	NA
ASV807	50.8662	2.32686	0.599123	3.88378	0.000102845	0.00167842	Bacteria	Chloroflexi	Chloroflexia	Chloroflexales	Roseiflexaceae	AsCoM_g_8878	NA
ASV2206	22.6019	2.3056	0.639904	3.60305	0.000314508	0.0041471	Bacteria	Proteobacteria	Gammaproteobacteria	Pseudomonadales	Halieaceae	OM60NOR5_clade	NA
ASV509	73.2236	2.29309	0.608518	3.76832	0.00016435	0.00245804	Bacteria	Chloroflexi	Chloroflexia	Chloroflexales	Roseiflexaceae	AsCoM_g_8878	NA
ASV7129	29.1684	2.27082	0.59884	3.79204	0.000149416	0.00226888	Bacteria	Proteobacteria	Gammaproteobacteria	Burkholderiales	Comamonadaceae	NA	NA
ASV2196	34.1783	2.25646	0.642035	3.51455	0.000440496	0.00544659	Bacteria	Bacteroidota	Kapabacteria	Kapabacteriales	AsCoM_f_758	AsCoM_g_1283	NA
ASV547	149.926	2.24679	0.480606	4.67491	2.94088e-06	8.21189e-05	Bacteria	Bacteroidota	Kapabacteria	Kapabacteriales	AsCoM_f_758	AsCoM_g_1283	NA
ASV3921	14.498	2.2415	0.652973	3.43276	0.000597475	0.00692488	Bacteria	Proteobacteria	Gammaproteobacteria	Steroidobacterales	Steroidobacteraceae	Steroidobacter	NA
ASV1530	46.5168	2.236	0.599315	3.73094	0.00019077	0.0027734	Bacteria	Proteobacteria	Alphaproteobacteria	Caulobacterales	Caulobacteraceae	Phenylobacterium	NA
ASV676	121.723	2.22908	0.576028	3.86974	0.000108953	0.00175191	Bacteria	Proteobacteria	Gammaproteobacteria	Xanthomonadales	Xanthomonadaceae	Arenimonas	NA
ASV1017	37.1263	2.22808	0.536374	4.15397	3.26761e-05	0.000640956	Bacteria	Chloroflexi	Chloroflexia	Chloroflexales	Roseiflexaceae	AsCoM_g_8878	NA
ASV1555	60.7044	2.22345	0.499136	4.45461	8.40464e-06	0.000199917	Bacteria	Bacteroidota	Bacteroidia	Sphingobacteriales	env.OPS_17	AsCoM_g_1738	AsCoM_s_5785
ASV2556	29.6347	2.20925	0.607596	3.63605	0.000276854	0.00375024	Bacteria	Proteobacteria	Gammaproteobacteria	Pseudomonadales	Pseudomonadaceae	Pseudomonas	NA
ASV11	23.3355	2.20431	0.579568	3.80336	0.000142745	0.00219804	Bacteria	Proteobacteria	Alphaproteobacteria	Rhizobiales	Rhizobiaceae	Mesorhizobium	NA
ASV2912	24.9116	2.18832	0.548772	3.98768	6.67236e-05	0.00116186	Bacteria	Acidobacteriota	Acidobacteriae	Acidobacteriales	Acidobacteriaceae_Subgroup_1	Edaphobacter	Edaphobacter_aggregans
ASV614	74.4757	2.18638	0.534883	4.08759	4.35879e-05	0.000818368	Bacteria	Proteobacteria	Gammaproteobacteria	Burkholderiales	Comamonadaceae	Ideonella	NA
ASV1628	24.8326	2.18392	0.54032	4.0419	5.30201e-05	0.000956816	Bacteria	Chloroflexi	Chloroflexia	Chloroflexales	Roseiflexaceae	AsCoM_g_8878	NA
ASV857	75.9775	2.16914	0.530394	4.08968	4.31965e-05	0.000813138	Bacteria	Proteobacteria	Alphaproteobacteria	Reyranellales	Reyranellaceae	Reyranella	AsCoM_s_682
ASV329	147.48	2.15504	0.441222	4.88425	1.03823e-06	3.41427e-05	Bacteria	Chloroflexi	Chloroflexia	Chloroflexales	Roseiflexaceae	AsCoM_g_8878	NA
ASV3901	18.3524	2.14769	0.607397	3.53589	0.000406402	0.00510307	Bacteria	Proteobacteria	Gammaproteobacteria	Xanthomonadales	Xanthomonadaceae	Arenimonas	NA
ASV2018	25.0637	2.12035	0.635904	3.33439	0.000854872	0.00915048	Bacteria	Chloroflexi	JG30-KF-CM66	AsCoM_o_179	AsCoM_f_919	AsCoM_g_5477	NA
ASV756	95.8793	2.11251	0.538569	3.92245	8.76525e-05	0.00147003	Bacteria	Bacteroidota	Bacteroidia	Sphingobacteriales	NS11-12_marine_group	AsCoM_g_1768	AsCoM_s_1768
ASV1458	50.2376	2.10029	0.531326	3.95291	7.72056e-05	0.00131708	Bacteria	Bacteroidota	Bacteroidia	Sphingobacteriales	env.OPS_17	AsCoM_g_658	NA
ASV284	132.661	2.09694	0.347926	6.02698	1.67054e-09	1.04822e-07	Bacteria	Chloroflexi	Chloroflexia	Chloroflexales	Roseiflexaceae	AsCoM_g_8878	NA
ASV420	109.632	2.02229	0.516972	3.91181	9.16072e-05	0.00153165	Bacteria	Chloroflexi	Chloroflexia	Chloroflexales	Roseiflexaceae	AsCoM_g_8878	NA
ASV704	70.0613	2.00555	0.577745	3.47134	0.000517866	0.00619772	Bacteria	Chloroflexi	Chloroflexia	Chloroflexales	Roseiflexaceae	AsCoM_g_8878	AsCoM_s_17259
ASV3527	19.7915	1.98919	0.600592	3.31205	0.000926163	0.00974676	Bacteria	Dependentiae	Babeliae	Babeliales	Vermiphilaceae	AsCoM_g_6936	AsCoM_s_7823
ASV866	64.8427	1.98446	0.583945	3.39837	0.000677884	0.00762109	Bacteria	Firmicutes	Bacilli	Paenibacillales	Paenibacillaceae	Paenibacillus	AsCoM_s_4206
ASV112	340.137	1.96983	0.485313	4.05888	4.93089e-05	0.000901767	Bacteria	Proteobacteria	Gammaproteobacteria	Burkholderiales	Comamonadaceae	Ideonella	NA
ASV471	145.378	1.91225	0.505881	3.78003	0.000156807	0.0023576	Bacteria	Verrucomicrobiota	Verrucomicrobiae	Pedosphaerales	Pedosphaeraceae	AsCoM_g_3404	AsCoM_s_3404
ASV1755	46.329	1.89391	0.539395	3.51118	0.000446117	0.00549122	Bacteria	Proteobacteria	Gammaproteobacteria	Burkholderiales	Comamonadaceae	AsCoM_g_222	NA
ASV867	56.8476	1.87878	0.52122	3.60458	0.000312663	0.00413662	Bacteria	Chloroflexi	Chloroflexia	Chloroflexales	Roseiflexaceae	AsCoM_g_8878	NA
ASV3144	18.4819	1.86484	0.563229	3.31099	0.000929679	0.00976924	Bacteria	Verrucomicrobiota	Verrucomicrobiae	Pedosphaerales	Pedosphaeraceae	Ellin517	NA
ASV450	40.2654	1.83712	0.547796	3.35365	0.000797524	0.00863826	Bacteria	Chloroflexi	Chloroflexia	Chloroflexales	Roseiflexaceae	AsCoM_g_8878	NA
ASV971	79.4776	1.82705	0.503277	3.63031	0.000283078	0.00381561	Bacteria	Proteobacteria	Gammaproteobacteria	Burkholderiales	Nitrosomonadaceae	Nitrosospira	AsCoM_s_1003
ASV705	65.3164	1.82436	0.437314	4.17174	3.02282e-05	0.000606675	Bacteria	Chloroflexi	Chloroflexia	Chloroflexales	Roseiflexaceae	AsCoM_g_8878	NA
ASV575	117.877	1.809	0.503047	3.59608	0.000323045	0.00421387	Bacteria	Bacteroidota	Bacteroidia	Sphingobacteriales	env.OPS_17	AsCoM_g_658	NA
ASV794	67.0543	1.77114	0.520327	3.4039	0.000664314	0.00750826	Bacteria	Chloroflexi	Chloroflexia	Chloroflexales	Roseiflexaceae	AsCoM_g_8878	NA
ASV1009	37.8839	1.74585	0.481672	3.62456	0.00028945	0.00388232	Bacteria	Chloroflexi	Chloroflexia	Chloroflexales	Roseiflexaceae	AsCoM_g_8878	NA
ASV126	334.991	1.67075	0.389728	4.28698	1.81123e-05	0.000384727	Bacteria	Chloroflexi	Chloroflexia	Chloroflexales	Roseiflexaceae	AsCoM_g_8878	AsCoM_s_17259
ASV158	249.783	1.59484	0.44917	3.55064	0.0003843	0.00487315	Bacteria	Chloroflexi	Chloroflexia	Chloroflexales	Roseiflexaceae	AsCoM_g_8878	NA
ASV836	107.938	1.563	0.44425	3.51829	0.000434336	0.00537651	Bacteria	Acidobacteriota	Acidobacteriae	Bryobacterales	Bryobacteraceae	Bryobacter	AsCoM_s_3480
ASV197	172.355	1.47495	0.435697	3.38528	0.000711069	0.00792998	Bacteria	Chloroflexi	Chloroflexia	Chloroflexales	Roseiflexaceae	AsCoM_g_8878	NA
ASV151	341.934	-1.05955	0.320614	-3.30475	0.000950601	0.00992224	Bacteria	Proteobacteria	Gammaproteobacteria	Burkholderiales	SC-I-84	AsCoM_g_763	AsCoM_s_763
ASV24	1571.11	-1.10227	0.320058	-3.44397	0.000573248	0.00669382	Bacteria	Chloroflexi	Dehalococcoidia	S085	AsCoM_f_179	AsCoM_g_179	AsCoM_s_272
ASV12	2950.15	-1.18374	0.354138	-3.34259	0.000830005	0.0089457	Bacteria	Chloroflexi	Dehalococcoidia	S085	AsCoM_f_179	AsCoM_g_1254	NA
ASV165	303.331	-1.27359	0.323239	-3.94007	8.14567e-05	0.00137883	Bacteria	Proteobacteria	Gammaproteobacteria	Burkholderiales	Nitrosomonadaceae	MND1	AsCoM_s_6404
ASV6	7503.72	-1.29056	0.303169	-4.25688	2.07299e-05	0.000436086	Bacteria	Chloroflexi	Dehalococcoidia	S085	AsCoM_f_179	AsCoM_g_179	AsCoM_s_272
ASV146	328.184	-1.29443	0.363325	-3.56272	0.000367026	0.00468677	Bacteria	Proteobacteria	Alphaproteobacteria	Sphingomonadales	Sphingomonadaceae	Sphingomonas	NA
ASV650	96.0393	-1.39573	0.376348	-3.7086	0.000208406	0.00297825	Bacteria	Proteobacteria	Gammaproteobacteria	Burkholderiales	Nitrosomonadaceae	Ellin6067	NA
ASV278	200.731	-1.42933	0.398286	-3.58871	0.000332318	0.00431051	Bacteria	Proteobacteria	Gammaproteobacteria	Burkholderiales	A21b	AsCoM_g_761	AsCoM_s_761
ASV570	105.735	-1.50318	0.366853	-4.09749	4.17651e-05	0.000790086	Bacteria	Proteobacteria	Gammaproteobacteria	Steroidobacterales	Steroidobacteraceae	AsCoM_g_695	AsCoM_s_695
ASV460	106.104	-1.50738	0.421574	-3.57561	0.000349416	0.00448815	Bacteria	Chloroflexi	Chloroflexia	Chloroflexales	Roseiflexaceae	NA	NA
ASV797	61.5736	-1.53022	0.448785	-3.40968	0.000650381	0.00738136	Bacteria	Chloroflexi	Anaerolineae	AsCoM_o_136	AsCoM_f_1261	AsCoM_g_1261	NA
ASV550	108.659	-1.54628	0.415369	-3.72267	0.000197125	0.00285439	Bacteria	Patescibacteria	Saccharimonadia	Saccharimonadales	AsCoM_f_2401	AsCoM_g_3782	AsCoM_s_3782
ASV407	141.837	-1.59984	0.413582	-3.86826	0.000109616	0.00175998	Bacteria	Myxococcota	bacteriap25	AsCoM_o_71	AsCoM_f_340	AsCoM_g_340	NA
ASV78	452.693	-1.6737	0.334397	-5.00511	5.5829e-07	1.94742e-05	Bacteria	Chloroflexi	AD3	AsCoM_o_11686	AsCoM_f_13073	AsCoM_g_13073	AsCoM_s_13073
ASV479	97.1673	-1.6835	0.444436	-3.78794	0.000151902	0.00230022	Bacteria	Chloroflexi	AD3	AsCoM_o_11686	AsCoM_f_13073	AsCoM_g_13073	AsCoM_s_13073
ASV683	53.4915	-1.69188	0.474962	-3.56213	0.000367851	0.00469182	Bacteria	Chloroflexi	JG30-KF-CM66	AsCoM_o_5477	AsCoM_f_6169	AsCoM_g_12319	AsCoM_s_12319
ASV289	210.232	-1.82947	0.473511	-3.86363	0.000111714	0.00178818	Bacteria	Proteobacteria	Gammaproteobacteria	Burkholderiales	Nitrosomonadaceae	Ellin6067	AsCoM_s_497
ASV545	109.489	-1.91775	0.541986	-3.53838	0.000402583	0.00507014	Bacteria	Proteobacteria	Gammaproteobacteria	PLTA13	AsCoM_f_174	AsCoM_g_582	NA
ASV2562	18.6069	-1.96721	0.58832	-3.34378	0.000826443	0.00891611	Bacteria	Gemmatimonadota	Gemmatimonadetes	Gemmatimonadales	Gemmatimonadaceae	AsCoM_g_631	NA
ASV1918	32.6203	-1.97045	0.527214	-3.73748	0.000185875	0.00270945	Bacteria	Proteobacteria	Alphaproteobacteria	Sphingomonadales	Sphingomonadaceae	Sphingomonas	AsCoM_s_442
ASV927	66.4314	-2.08644	0.620479	-3.36263	0.000772028	0.00843744	Bacteria	Myxococcota	bacteriap25	AsCoM_o_71	AsCoM_f_340	AsCoM_g_5203	AsCoM_s_5203
ASV2586	21.9539	-2.44185	0.699832	-3.4892	0.000484473	0.00588373	Bacteria	Proteobacteria	Gammaproteobacteria	Burkholderiales	Nitrosomonadaceae	MND1	AsCoM_s_5350
ASV726	94.0658	-2.44355	0.612747	-3.98786	6.66715e-05	0.00116186	Bacteria	Proteobacteria	Gammaproteobacteria	Burkholderiales	Nitrosomonadaceae	MND1	AsCoM_s_5350
ASV4458	13.5564	-2.45689	0.719489	-3.41478	0.000638346	0.00729023	Bacteria	Acidobacteriota	Acidobacteriae	Solibacterales	Solibacteraceae	Ca_Solibacter	NA
ASV812	103.069	-2.83628	0.805811	-3.51978	0.000431899	0.0053585	Bacteria	Desulfobacterota	Desulfuromonadia	Geobacterales	Geobacteraceae	AsCoM_g_1897	AsCoM_s_1897
ASV2029	34.9729	-2.8834	0.76893	-3.74989	0.000176914	0.00260317	Bacteria	Acidobacteriota	Holophagae	Subgroup_7	AsCoM_f_1798	AsCoM_g_1875	AsCoM_s_4914
ASV260	89.0466	-3.11605	0.889657	-3.50253	0.000460857	0.00565989	Bacteria	Firmicutes	Clostridia	Clostridiales	Caloramatoraceae	Fonticella	AsCoM_s_15834
ASV2572	29.1314	-3.30308	0.976206	-3.38359	0.000715448	0.00796255	Bacteria	Proteobacteria	Gammaproteobacteria	Burkholderiales	Rhodocyclaceae	Ca_Accumulibacter	NA
ASV2785	40.9079	-3.35824	0.912698	-3.67946	0.000233724	0.00325485	Bacteria	Proteobacteria	Gammaproteobacteria	Burkholderiales	Comamonadaceae	Ramlibacter	NA
ASV4577	12.9251	-3.37398	0.958766	-3.51908	0.000433038	0.00536653	Bacteria	Firmicutes	Clostridia	Lachnospirales	Lachnospiraceae	Mobilitalea	AsCoM_s_10230
ASV3720	17.4864	-3.38773	0.889765	-3.80745	0.000140409	0.0021683	Bacteria	Acidobacteriota	Holophagae	Subgroup_7	AsCoM_f_1798	AsCoM_g_1875	NA
ASV935	27.4873	-3.92717	1.11423	-3.52457	0.000424177	0.00528068	Bacteria	Firmicutes	Clostridia	Clostridiales	Caloramatoraceae	Fonticella	AsCoM_s_15834
ASV3553	19.4556	-4.02373	1.19457	-3.36836	0.00075618	0.00833095	Bacteria	Proteobacteria	Gammaproteobacteria	Burkholderiales	Methylophilaceae	AsCoM_g_3561	AsCoM_s_3561
ASV1722	45.5962	-4.1468	0.795912	-5.21013	1.88712e-07	7.4381e-06	Bacteria	Firmicutes	Clostridia	Lachnospirales	Lachnospiraceae	Mobilitalea	AsCoM_s_10230
ASV4723	11.3489	-4.25517	1.28126	-3.32108	0.000896684	0.00950485	Bacteria	Firmicutes	Clostridia	Clostridiales	Caloramatoraceae	Fonticella	AsCoM_s_15834
ASV1286	11.5596	-4.26432	1.28955	-3.30684	0.000943543	0.00987689	Bacteria	Proteobacteria	Gammaproteobacteria	Burkholderiales	Rhodocyclaceae	Ca_Accumulibacter	NA
ASV2778	34.6964	-4.46012	0.928925	-4.80138	1.57576e-06	4.83263e-05	Bacteria	Proteobacteria	Gammaproteobacteria	Burkholderiales	Comamonadaceae	Ramlibacter	NA
ASV2510	34.625	-4.651	1.33657	-3.47981	0.000501773	0.00605289	Bacteria	Proteobacteria	Gammaproteobacteria	Burkholderiales	Chitinimonadaceae	Chitinivorax	AsCoM_s_14033
ASV2066	54.7977	-4.9717	1.24872	-3.98145	6.84955e-05	0.00119082	Bacteria	Firmicutes	Clostridia	Lachnospirales	Lachnospiraceae	Mobilitalea	AsCoM_s_10230
ASV1079	112.565	-5.1687	1.3217	-3.91065	9.20496e-05	0.00153518	Bacteria	Firmicutes	Clostridia	Oscillospirales	Hungateiclostridiaceae	AsCoM_g_5429	AsCoM_s_5571
ASV267	63.0288	-5.16997	1.03672	-4.98686	6.13679e-07	2.10696e-05	Bacteria	Proteobacteria	Gammaproteobacteria	Burkholderiales	Rhodocyclaceae	Ca_Accumulibacter	NA
ASV1382	70.8279	-5.18085	1.53617	-3.37257	0.000744706	0.00822114	Bacteria	Firmicutes	Clostridia	Oscillospirales	Hungateiclostridiaceae	AsCoM_g_5429	NA
ASV2831	36.3085	-5.23372	1.4947	-3.50151	0.000462627	0.00567524	Bacteria	Firmicutes	Clostridia	Oscillospirales	Hungateiclostridiaceae	AsCoM_g_5429	AsCoM_s_5571
ASV949	148.562	-5.28323	1.37748	-3.83543	0.000125347	0.00197094	Bacteria	Desulfobacterota	Desulfuromonadia	Desulfuromonadales	Desulfuromonadaceae	Desulfuromonas	AsCoM_s_7656
ASV3922	31.7625	-5.34435	1.45291	-3.67838	0.000234723	0.00326459	Bacteria	Desulfobacterota	Desulfuromonadia	Desulfuromonadales	Desulfuromonadaceae	Desulfuromonas	AsCoM_s_7656
ASV549	135.695	-5.35278	1.28576	-4.16312	3.13923e-05	0.000622036	Bacteria	Proteobacteria	Gammaproteobacteria	Burkholderiales	NA	NA	NA
ASV152	433.059	-5.45541	1.63449	-3.33768	0.000844797	0.00906486	Bacteria	Bacteroidota	Bacteroidia	Bacteroidales	Prolixibacteraceae	WCHB1-32	AsCoM_s_909
ASV3220	36.1049	-5.53386	1.61167	-3.43362	0.000595578	0.00691023	Bacteria	Firmicutes	Clostridia	Oscillospirales	Hungateiclostridiaceae	NA	NA
ASV2782	39.066	-5.69347	1.69594	-3.35713	0.000787563	0.00854154	Bacteria	Firmicutes	Clostridia	Oscillospirales	Hungateiclostridiaceae	AsCoM_g_15331	AsCoM_s_15331
ASV910	149.439	-5.69935	1.65244	-3.44906	0.000562543	0.00661124	Bacteria	Bacteroidota	Bacteroidia	Bacteroidales	Prolixibacteraceae	WCHB1-32	NA
ASV2235	20.8386	-5.75803	1.57785	-3.6493	0.000262957	0.00359771	Bacteria	Proteobacteria	Gammaproteobacteria	Burkholderiales	Rhodocyclaceae	Sulfuritalea	AsCoM_s_12392
ASV1462	62.3672	-5.76158	1.49981	-3.84155	0.000122262	0.00193178	Bacteria	Bacteroidota	Bacteroidia	Sphingobacteriales	Lentimicrobiaceae	Lentimicrobium	AsCoM_s_8529
ASV532	177.285	-5.77717	1.55207	-3.72224	0.000197461	0.00285547	Bacteria	Firmicutes	Clostridia	Gracilibacteraceae	Lutispora	NA	NA
ASV3173	45.8032	-5.9043	1.59106	-3.71092	0.00020651	0.00296279	Bacteria	Firmicutes	Clostridia	Oscillospirales	Hungateiclostridiaceae	NA	NA
ASV2737	37.0807	-5.99629	1.75105	-3.42439	0.000616174	0.00708146	Bacteria	Acidobacteriota	Acidobacteriae	Acidobacteriales	Koribacteraceae	Ca_Koribacter	NA
ASV925	75.7524	-6.04757	1.57902	-3.82995	0.000128169	0.00200767	Bacteria	Firmicutes	Clostridia	Oscillospirales	Hungateiclostridiaceae	AsCoM_g_5429	NA
ASV723	195.151	-6.09103	1.67833	-3.62922	0.000284274	0.00382229	Bacteria	Bacteroidota	Bacteroidia	Bacteroidales	Prolixibacteraceae	WCHB1-32	NA
ASV699	174.114	-6.12659	1.54246	-3.97196	7.12851e-05	0.00123147	Bacteria	Firmicutes	Clostridia	Oscillospirales	Hungateiclostridiaceae	AsCoM_g_15331	AsCoM_s_15331
ASV769	207.558	-6.18004	1.59093	-3.88454	0.000102525	0.0016757	Bacteria	Bacteroidota	Bacteroidia	Bacteroidales	Prolixibacteraceae	BSV13	AsCoM_s_7286
ASV3861	15.4097	-6.22317	1.86761	-3.33215	0.00086177	0.00920627	Bacteria	Firmicutes	Clostridia	Oscillospirales	Hungateiclostridiaceae	AsCoM_g_5429	NA
ASV3560	31.3894	-6.35687	1.86684	-3.40516	0.000661262	0.00748151	Bacteria	Firmicutes	Clostridia	Oscillospirales	Hungateiclostridiaceae	AsCoM_g_5429	AsCoM_s_16709
ASV2220	49.2815	-6.42296	1.7468	-3.67698	0.000236011	0.00327417	Bacteria	Firmicutes	Clostridia	Gracilibacteraceae	Lutispora	NA	NA
ASV348	279.944	-6.52924	1.45523	-4.48674	7.23208e-06	0.000175077	Bacteria	Bacteroidota	Bacteroidia	Sphingobacteriales	Lentimicrobiaceae	Lentimicrobium	AsCoM_s_8529
ASV1588	71.5921	-6.54714	1.58803	-4.1228	3.74298e-05	0.000723975	Bacteria	Verrucomicrobiota	Verrucomicrobiae	Pedosphaerales	Pedosphaeraceae	Pedosphaera	AsCoM_s_15116
ASV2052	53.661	-6.54809	1.94715	-3.36291	0.000771259	0.00843744	Bacteria	Desulfobacterota	Desulfuromonadia	Geobacterales	Geobacteraceae	NA	NA
ASV1641	69.0607	-6.90044	1.88859	-3.65376	0.000258433	0.0035467	Bacteria	Bacteroidota	Bacteroidia	Bacteroidales	Prolixibacteraceae	WCHB1-32	AsCoM_s_11224
ASV1500	45.579	-6.90356	1.9014	-3.63077	0.000282577	0.0038149	Bacteria	Firmicutes	Clostridia	Peptostreptococcales-Tissierellales	Anaerovoracaceae	Anaerovorax	AsCoM_s_8414
ASV2701	32.3164	-7.30574	2.12406	-3.43952	0.000582746	0.00678922	Bacteria	Firmicutes	Clostridia	Oscillospirales	Hungateiclostridiaceae	Ruminiclostridium	NA
ASV746	181.148	-7.3153	2.00362	-3.65104	0.000261177	0.00357783	Bacteria	NA	NA	NA	NA	NA	NA
ASV3302	33.9477	-7.37451	2.0988	-3.51368	0.000441949	0.00545806	Bacteria	Firmicutes	Clostridia	Lachnospirales	Lachnospiraceae	NA	NA
ASV3049	17.491	-7.3864	2.23026	-3.3119	0.000926648	0.00974676	Bacteria	Firmicutes	Clostridia	Gracilibacteraceae	Lutispora	NA	NA
ASV3414	17.4436	-7.38744	2.11579	-3.49157	0.000480183	0.00585115	Bacteria	Desulfobacterota	Desulfuromonadia	Geobacterales	Geobacteraceae	NA	NA
ASV3423	19.0652	-7.51258	2.17058	-3.4611	0.000537973	0.00639129	Bacteria	Firmicutes	Clostridia	Oscillospirales	Hungateiclostridiaceae	AsCoM_g_5429	NA
ASV1340	105.127	-7.55278	1.86773	-4.04383	5.25851e-05	0.000952113	Bacteria	Bacteroidota	Bacteroidia	Bacteroidales	Prolixibacteraceae	BSV13	AsCoM_s_7286
ASV2872	40.3324	-7.62465	2.05398	-3.71213	0.000205523	0.00295639	Bacteria	Myxococcota	Myxococcia	Myxococcales	Anaeromyxobacteraceae	Anaeromyxobacter	AsCoM_s_8031
ASV3086	40.4443	-7.62907	2.17657	-3.50508	0.000456464	0.00561224	Bacteria	Bacteroidota	Bacteroidia	Bacteroidales	Prolixibacteraceae	WCHB1-32	NA
ASV4856	20.96	-7.64805	2.07378	-3.68797	0.000226046	0.00316652	Bacteria	Desulfobacterota	Desulfuromonadia	Geobacterales	Pseudopelobacteraceae	Pseudopelobacter	AsCoM_s_5494
ASV1316	115.095	-7.67359	1.96542	-3.9043	9.44978e-05	0.00157276	Bacteria	Desulfobacterota	Desulfuromonadia	Geobacterales	NA	NA	NA
ASV2671	43.0441	-7.71977	2.03097	-3.80102	0.000144101	0.00221279	Bacteria	Bacteroidota	Bacteroidia	Bacteroidales	Prolixibacteraceae	WCHB1-32	NA
ASV4692	22.1492	-7.72843	2.24754	-3.43862	0.000584682	0.00679825	Bacteria	Bacteroidota	Bacteroidia	Bacteroidales	Prolixibacteraceae	WCHB1-32	NA
ASV3001	43.7219	-7.7421	2.06207	-3.75453	0.000173664	0.00255879	Bacteria	Bacteroidota	Bacteroidia	Bacteroidales	Prolixibacteraceae	BSV13	AsCoM_s_17187
ASV625	176.569	-7.85912	1.70376	-4.61281	3.97259e-06	0.000105787	Bacteria	Bacteroidota	Bacteroidia	Sphingobacteriales	Lentimicrobiaceae	Lentimicrobium	AsCoM_s_8529
ASV4412	24.4758	-7.87322	2.2092	-3.56383	0.000365482	0.00467253	Bacteria	Verrucomicrobiota	Verrucomicrobiae	Pedosphaerales	Pedosphaeraceae	NA	NA
ASV4730	25.4273	-7.92776	2.3902	-3.31678	0.000910618	0.00960592	Bacteria	Firmicutes	Clostridia	Oscillospirales	Hungateiclostridiaceae	NA	NA
ASV2954	51.6427	-7.98413	2.17093	-3.67775	0.000235304	0.00326851	Bacteria	Bacteroidota	Bacteroidia	Bacteroidales	Prolixibacteraceae	BSV13	AsCoM_s_7286
ASV3937	28.9772	-8.1167	2.28571	-3.55106	0.000383683	0.004871	Bacteria	Bacteroidota	Bacteroidia	Bacteroidales	Prolixibacteraceae	BSV13	AsCoM_s_7286
ASV1666	57.1691	-8.13148	1.8882	-4.30647	1.65884e-05	0.000357222	Bacteria	Bacteroidota	Bacteroidia	Bacteroidales	Prolixibacteraceae	WCHB1-32	NA
ASV4171	29.4259	-8.13884	2.31058	-3.52243	0.000427617	0.00531156	Bacteria	Bacteroidota	Bacteroidia	Bacteroidales	Prolixibacteraceae	BSV13	AsCoM_s_7286
ASV3754	29.5768	-8.14716	2.20923	-3.68778	0.000226222	0.00316652	Bacteria	Verrucomicrobiota	Verrucomicrobiae	Pedosphaerales	Pedosphaeraceae	NA	NA
ASV2270	58.729	-8.17	2.30065	-3.55117	0.000383519	0.004871	Bacteria	Bacteroidota	Bacteroidia	Bacteroidales	Bacteroidetes_vadinHA17	AsCoM_g_11762	AsCoM_s_11762
ASV891	161.569	-8.17776	2.05863	-3.97242	7.11462e-05	0.00123102	Bacteria	Bacteroidota	Bacteroidia	Bacteroidales	Bacteroidetes_vadinHA17	AsCoM_g_11762	AsCoM_s_15865
ASV2530	62.3839	-8.25774	2.12503	-3.88594	0.000101937	0.00167286	Bacteria	Firmicutes	Clostridia	Oscillospirales	Hungateiclostridiaceae	Ruminiclostridium	AsCoM_s_17293
ASV3453	32.8922	-8.29957	2.20284	-3.76767	0.000164776	0.00246105	Bacteria	Bacteroidota	Bacteroidia	Bacteroidales	Prolixibacteraceae	WCHB1-32	NA
ASV3223	33.6576	-8.33455	2.24724	-3.70879	0.000208252	0.00297825	Bacteria	Bacteroidota	Bacteroidia	Bacteroidales	Prolixibacteraceae	WCHB1-32	NA
ASV1356	69.6675	-8.41804	2.46227	-3.41881	0.000628948	0.00721308	Bacteria	Bacteroidota	Bacteroidia	Sphingobacteriales	Lentimicrobiaceae	Lentimicrobium	AsCoM_s_8529
ASV3808	37.2426	-8.47969	2.24058	-3.78459	0.00015396	0.00232494	Bacteria	Firmicutes	Clostridia	Oscillospirales	Hungateiclostridiaceae	Ruminiclostridium	NA
ASV1932	74.7636	-8.51971	2.12844	-4.00279	6.25997e-05	0.00110772	Bacteria	Verrucomicrobiota	Verrucomicrobiae	Pedosphaerales	Pedosphaeraceae	NA	NA
ASV1111	78.3943	-8.58825	2.21073	-3.88481	0.00010241	0.0016757	Bacteria	Proteobacteria	Alphaproteobacteria	Rhodospirillales	Magnetospirillaceae	Magnetospirillum	AsCoM_s_10529
ASV2713	41.1012	-8.6212	2.21275	-3.89614	9.77367e-05	0.0016168	Bacteria	Proteobacteria	Gammaproteobacteria	Burkholderiales	Rhodocyclaceae	Ca_Accumulibacter	AsCoM_s_517
ASV3633	43.6502	-8.70832	2.24014	-3.8874	0.000101324	0.00166856	Bacteria	Bacteroidota	Bacteroidia	Bacteroidales	Prolixibacteraceae	BSV13	NA
ASV771	88.7549	-8.7684	2.07771	-4.22023	2.44057e-05	0.000502757	Bacteria	Firmicutes	Clostridia	Gracilibacteraceae	Lutispora	AsCoM_g_13464	NA
ASV1260	89.8752	-8.78636	2.52656	-3.47759	0.000505937	0.00609021	Bacteria	Firmicutes	Clostridia	Clostridia_vadinBB60_group	AsCoM_f_14911	AsCoM_g_14911	AsCoM_s_14911
ASV1338	91.2816	-8.8089	2.53776	-3.47113	0.000518274	0.00619772	Bacteria	Bacteroidota	Bacteroidia	NA	NA	NA	NA
ASV1015	114.497	-9.13621	2.07203	-4.4093	1.03707e-05	0.000240277	Bacteria	Bacteroidota	Bacteroidia	Bacteroidales	Prolixibacteraceae	WCHB1-32	NA
ASV1812	60.0837	-9.16954	2.12307	-4.319	1.56739e-05	0.000340214	Bacteria	Firmicutes	Clostridia	Peptostreptococcales-Tissierellales	Anaerovoracaceae	Anaerovorax	AsCoM_s_8414
ASV1521	61.8478	-9.21258	2.25675	-4.08223	4.4605e-05	0.000832133	Bacteria	Firmicutes	Clostridia	Oscillospirales	Hungateiclostridiaceae	Anaerobacterium	NA
ASV1730	64.8689	-9.2805	2.34589	-3.95607	7.61941e-05	0.00130346	Bacteria	Bacteroidota	Bacteroidia	NA	NA	NA	NA
ASV1098	128.274	-9.30055	2.36347	-3.93512	8.31538e-05	0.00140538	Bacteria	Bacteroidota	Bacteroidia	Bacteroidales	Prolixibacteraceae	WCHB1-32	NA
ASV1309	90.6349	-9.76338	2.90704	-3.35853	0.000783571	0.00852944	Bacteria	Bacteroidota	Bacteroidia	Bacteroidales	Prolixibacteraceae	WCHB1-32	AsCoM_s_909
ASV716	106.333	-9.99435	2.4373	-4.10058	4.12121e-05	0.000785259	Bacteria	Desulfobacterota	Desulfuromonadia	Geobacterales	Geobacteraceae	NA	NA
ASV464	304.068	-11.5099	3.10714	-3.70433	0.000211949	0.00301309	Bacteria	Bacteroidota	Bacteroidia	Bacteroidales	Prolixibacteraceae	WCHB1-32	AsCoM_s_6534

## Sheet: Mt
ASV	baseMean	log2FoldChange	lfcSE	stat	pvalue	padj	Kingdom	Phylum	Class	Order	Family	Genus	Species
ASV793	96.7542	10.2523	1.33687	7.66888	1.73507e-14	8.32344e-12	Bacteria	Proteobacteria	Gammaproteobacteria	Burkholderiales	Methylophilaceae	NA	NA
ASV1000	117.43	8.63661	1.73487	4.97824	6.41666e-07	4.26401e-05	Bacteria	Bacteroidota	Bacteroidia	Flavobacteriales	Flavobacteriaceae	Flavobacterium	NA
ASV957	145.047	8.34384	1.06914	7.80425	5.98572e-15	3.26735e-12	Bacteria	Proteobacteria	Gammaproteobacteria	Pseudomonadales	Moraxellaceae	AsCoM_g_4616	NA
ASV3984	25.0432	8.3005	1.88623	4.40058	1.07962e-05	0.000497016	Bacteria	Bacteroidota	Bacteroidia	Flavobacteriales	Flavobacteriaceae	Flavobacterium	NA
ASV4247	25.0255	8.29895	1.43194	5.79559	6.80804e-09	8.52902e-07	Bacteria	Proteobacteria	Gammaproteobacteria	Burkholderiales	Methylophilaceae	Methylotenera	NA
ASV134	475.055	8.0889	0.86787	9.32041	1.15896e-20	1.47613e-17	Bacteria	Proteobacteria	Gammaproteobacteria	Burkholderiales	Methylophilaceae	NA	NA
ASV387	20.2704	7.99801	1.545	5.1767	2.2585e-07	1.77933e-05	Bacteria	Proteobacteria	Gammaproteobacteria	Burkholderiales	Comamonadaceae	NA	NA
ASV1116	20.271	7.99684	1.93223	4.13865	3.49354e-05	0.00131515	Bacteria	Proteobacteria	Gammaproteobacteria	Xanthomonadales	Xanthomonadaceae	Stenotrophomonas	NA
ASV143	113.471	7.99183	1.1209	7.12986	1.00473e-12	3.07125e-10	Bacteria	Proteobacteria	Gammaproteobacteria	Burkholderiales	Oxalobacteraceae	NA	NA
ASV983	38.4719	7.95696	1.72134	4.62255	3.79052e-06	0.000211439	Bacteria	Bacteroidota	Bacteroidia	Sphingobacteriales	Sphingobacteriaceae	Sphingobacterium	NA
ASV2392	19.4568	7.94034	1.88619	4.20972	2.55685e-05	0.00101241	Bacteria	Bacteroidota	Bacteroidia	Sphingobacteriales	Sphingobacteriaceae	Sphingobacterium	Sphingobacterium_multivorum
ASV695	65.4702	7.80506	1.55842	5.0083	5.49117e-07	3.74674e-05	Bacteria	Bacteroidota	Bacteroidia	Sphingobacteriales	Sphingobacteriaceae	Sphingobacterium	NA
ASV770	17.4655	7.78308	1.39667	5.57261	2.50958e-08	2.86242e-06	Bacteria	Proteobacteria	Alphaproteobacteria	Rhizobiales	Rhizobiaceae	Allorhizobium-Neorhizobium-Pararhizobium-Rhizobium	AsCoM_s_1146
ASV3126	17.3577	7.76975	1.51083	5.14271	2.70807e-07	2.04902e-05	Bacteria	Proteobacteria	Gammaproteobacteria	Burkholderiales	Comamonadaceae	AsCoM_g_1160	AsCoM_s_4234
ASV1006	16.8968	7.73115	1.50552	5.13519	2.81854e-07	2.09119e-05	Bacteria	Bdellovibrionota	Bdellovibrionia	Bacteriovoracales	Bacteriovoracaceae	Peredibacter	AsCoM_s_13948
ASV1447	16.7698	7.72527	1.87618	4.11755	3.82922e-05	0.00141367	Bacteria	Actinobacteriota	Actinobacteria	Micrococcales	Brevibacteriaceae	Brevibacterium	NA
ASV3005	16.4516	7.69906	1.81478	4.24243	2.21116e-05	0.000923371	Bacteria	Bacteroidota	Bacteroidia	Sphingobacteriales	Sphingobacteriaceae	Sphingobacterium	NA
ASV100	389.215	7.69805	1.03464	7.44034	1.00425e-13	3.33674e-11	Bacteria	Proteobacteria	Gammaproteobacteria	Burkholderiales	Methylophilaceae	Methylotenera	NA
ASV7758	13.9333	7.4594	1.98084	3.76578	0.000166031	0.00461385	Bacteria	Proteobacteria	Alphaproteobacteria	Sphingomonadales	Sphingomonadaceae	Sphingopyxis	NA
ASV571	82.2148	7.44042	1.1291	6.58966	4.40825e-11	8.86521e-09	Bacteria	Proteobacteria	Gammaproteobacteria	Burkholderiales	Methylophilaceae	Methylotenera	NA
ASV5407	13.4686	7.40345	1.91577	3.86448	0.000111328	0.00332331	Bacteria	Proteobacteria	Gammaproteobacteria	Burkholderiales	Oxalobacteraceae	NA	NA
ASV233	318.149	7.3341	0.829496	8.84163	9.43341e-19	9.01126e-16	Bacteria	Bacteroidota	Bacteroidia	Flavobacteriales	Flavobacteriaceae	Flavobacterium	NA
ASV3427	24.9982	7.32705	1.48433	4.93628	7.96275e-07	5.20097e-05	Bacteria	Proteobacteria	Alphaproteobacteria	Sphingomonadales	Sphingomonadaceae	Sphingobium	NA
ASV3979	12.5941	7.31359	2.05225	3.5637	0.000365668	0.00817087	Bacteria	Bacteroidota	Bacteroidia	Sphingobacteriales	Sphingobacteriaceae	Sphingobacterium	NA
ASV4166	24.5992	7.3053	1.90972	3.82532	0.0001306	0.0038176	Bacteria	Proteobacteria	Gammaproteobacteria	Pseudomonadales	Cellvibrionaceae	Cellvibrio	NA
ASV835	162.905	7.20687	1.59191	4.52719	5.97737e-06	0.000298556	Bacteria	Proteobacteria	Alphaproteobacteria	Sphingomonadales	Sphingomonadaceae	Novosphingobium	NA
ASV1961	11.6119	7.19754	1.63778	4.3947	1.10925e-05	0.000506712	Bacteria	Proteobacteria	Gammaproteobacteria	Burkholderiales	Oxalobacteraceae	NA	NA
ASV10118	11.1953	7.14495	1.57137	4.54696	5.4427e-06	0.000275451	Bacteria	Bacteroidota	Bacteroidia	Flavobacteriales	Flavobacteriaceae	Flavobacterium	NA
ASV1023	10.9476	7.10717	1.64607	4.31765	1.57697e-05	0.000692597	Bacteria	Proteobacteria	Gammaproteobacteria	Burkholderiales	Methylophilaceae	NA	NA
ASV876	21.4175	7.10511	1.3836	5.13525	2.81774e-07	2.09119e-05	Bacteria	Proteobacteria	Gammaproteobacteria	Burkholderiales	Oxalobacteraceae	NA	NA
ASV786	120.731	7.06647	0.945602	7.47299	7.83925e-14	2.72307e-11	Bacteria	Proteobacteria	Alphaproteobacteria	Sphingomonadales	Sphingomonadaceae	Sphingobium	NA
ASV1213	103.781	6.99455	1.52557	4.58488	4.54247e-06	0.000239847	Bacteria	Proteobacteria	Gammaproteobacteria	Pseudomonadales	Cellvibrionaceae	Cellvibrio	NA
ASV5090	10.0173	6.97972	1.67765	4.16041	3.17671e-05	0.00121992	Bacteria	Proteobacteria	Gammaproteobacteria	Burkholderiales	Comamonadaceae	NA	NA
ASV1421	9.95549	6.97178	1.79782	3.87791	0.000105358	0.00320774	Bacteria	Actinobacteriota	Actinobacteria	Micrococcales	Micrococcaceae	Kocuria	Rothia_koreensis
ASV2516	38.1224	6.96132	1.7903	3.88836	0.000100925	0.00310995	Bacteria	Bacteroidota	Bacteroidia	Flavobacteriales	Flavobacteriaceae	Flavobacterium	NA
ASV2073	71.5138	6.91454	1.05884	6.53027	6.56492e-11	1.28639e-08	Bacteria	Bacteroidota	Bacteroidia	Flavobacteriales	Flavobacteriaceae	Flavobacterium	NA
ASV2636	9.5911	6.91422	1.48813	4.64625	3.38017e-06	0.000194344	Bacteria	Proteobacteria	Alphaproteobacteria	Caulobacterales	Caulobacteraceae	Asticcacaulis	NA
ASV8511	9.49969	6.89813	1.84938	3.72996	0.00019151	0.00508166	Bacteria	Proteobacteria	Alphaproteobacteria	Sphingomonadales	Sphingomonadaceae	Novosphingobium	NA
ASV4055	9.35943	6.88697	1.92011	3.58676	0.000334811	0.00763768	Bacteria	Bacteroidota	Bacteroidia	Sphingobacteriales	Sphingobacteriaceae	Sphingobacterium	NA
ASV3618	35.1534	6.87481	1.48142	4.6407	3.47231e-06	0.000196558	Bacteria	Proteobacteria	Alphaproteobacteria	Sphingomonadales	Sphingomonadaceae	Novosphingobium	AsCoM_s_891
ASV3489	34.1937	6.87131	1.24321	5.52709	3.25586e-08	3.55447e-06	Bacteria	Proteobacteria	Gammaproteobacteria	Pseudomonadales	Moraxellaceae	AsCoM_g_4616	NA
ASV4629	8.76678	6.79222	1.93734	3.50596	0.000454966	0.00968482	Bacteria	Bacteroidota	Bacteroidia	Sphingobacteriales	Sphingobacteriaceae	Sphingobacterium	NA
ASV3060	33.5262	6.78655	1.64273	4.13126	3.60785e-05	0.00135153	Bacteria	Proteobacteria	Alphaproteobacteria	Sphingomonadales	Sphingomonadaceae	NA	NA
ASV156	386.746	6.72623	0.821691	8.18583	2.70435e-16	1.72222e-13	Bacteria	Proteobacteria	Gammaproteobacteria	Burkholderiales	Comamonadaceae	NA	NA
ASV4925	16.335	6.71325	1.46434	4.58449	4.55087e-06	0.000239847	Bacteria	Proteobacteria	Gammaproteobacteria	Burkholderiales	Rhodocyclaceae	Uliginosibacterium	AsCoM_s_16952
ASV10799	8.32141	6.70755	1.82782	3.66969	0.000242842	0.00595619	Bacteria	Proteobacteria	Alphaproteobacteria	Sphingomonadales	Sphingomonadaceae	NA	NA
ASV43	1444.5	6.70578	0.874793	7.66556	1.78053e-14	8.32344e-12	Bacteria	Bacteroidota	Bacteroidia	Flavobacteriales	Flavobacteriaceae	Flavobacterium	NA
ASV79	706.901	6.67264	0.55154	12.0982	1.07939e-33	8.2487e-30	Bacteria	Proteobacteria	Gammaproteobacteria	Burkholderiales	Methylophilaceae	Methylotenera	NA
ASV7180	15.8806	6.6701	1.41485	4.71437	2.42466e-06	0.000145899	Bacteria	Proteobacteria	Gammaproteobacteria	Burkholderiales	Methylophilaceae	NA	NA
ASV1915	8.05835	6.66607	1.66718	3.9984	6.37713e-05	0.00216596	Bacteria	Actinobacteriota	Actinobacteria	Micrococcales	Brevibacteriaceae	Brevibacterium	NA
ASV2997	15.5474	6.6417	1.39804	4.75073	2.02685e-06	0.000124913	Bacteria	Proteobacteria	Gammaproteobacteria	Burkholderiales	Oxalobacteraceae	Massilia	NA
ASV17	3138.29	6.62654	0.588912	11.2522	2.25949e-29	8.63353e-26	Bacteria	Proteobacteria	Gammaproteobacteria	Burkholderiales	Methylophilaceae	Methylotenera	NA
ASV1589	77.7016	6.59186	1.04997	6.27813	3.42658e-10	5.6926e-08	Bacteria	Proteobacteria	Gammaproteobacteria	Burkholderiales	Rhodocyclaceae	Uliginosibacterium	AsCoM_s_7531
ASV1691	14.9611	6.5862	1.5237	4.3225	1.5427e-05	0.000681465	Bacteria	Bacteroidota	Bacteroidia	Flavobacteriales	Flavobacteriaceae	Flavobacterium	NA
ASV1404	75.8326	6.57737	1.25963	5.22165	1.7734e-07	1.49928e-05	Bacteria	Bacteroidota	Bacteroidia	Flavobacteriales	Flavobacteriaceae	Flavobacterium	AsCoM_s_662
ASV3696	14.8145	6.56671	1.56092	4.20696	2.58831e-05	0.00101958	Bacteria	Proteobacteria	Gammaproteobacteria	Burkholderiales	Methylophilaceae	Methylotenera	AsCoM_s_792
ASV6492	7.45786	6.55602	1.58015	4.149	3.3393e-05	0.00126331	Bacteria	Proteobacteria	Alphaproteobacteria	NA	NA	NA	NA
ASV567	42.8237	6.54744	1.15632	5.66232	1.49341e-08	1.72919e-06	Bacteria	Proteobacteria	Gammaproteobacteria	Burkholderiales	Oxalobacteraceae	NA	NA
ASV7989	7.42956	6.54239	1.66494	3.92949	8.51254e-05	0.00273331	Bacteria	Bdellovibrionota	Oligoflexia	Silvanigrellales	Silvanigrellaceae	AsCoM_g_4852	AsCoM_s_4852
ASV4112	14.4316	6.52176	1.5192	4.2929	1.76351e-05	0.000757122	Bacteria	Proteobacteria	Gammaproteobacteria	NA	NA	NA	NA
ASV3141	25.3059	6.50228	1.25484	5.18176	2.19802e-07	1.74972e-05	Bacteria	Proteobacteria	Gammaproteobacteria	Steroidobacterales	Steroidobacteraceae	Steroidobacter	AsCoM_s_2063
ASV99	181.754	6.48757	1.13736	5.70407	1.16977e-08	1.41894e-06	Bacteria	Proteobacteria	Gammaproteobacteria	Burkholderiales	Oxalobacteraceae	NA	NA
ASV1535	6.90858	6.44582	1.56822	4.11028	3.95185e-05	0.00144561	Bacteria	Proteobacteria	Gammaproteobacteria	Burkholderiales	Comamonadaceae	Rhizobacter	NA
ASV2689	6.87873	6.43238	1.815	3.54402	0.000394077	0.00870385	Bacteria	Bacteroidota	Bacteroidia	Sphingobacteriales	NS11-12_marine_group	AsCoM_g_369	AsCoM_s_369
ASV1749	13.4847	6.42104	1.61657	3.97202	7.12662e-05	0.00234748	Bacteria	Proteobacteria	Alphaproteobacteria	Caulobacterales	Caulobacteraceae	Caulobacter	AsCoM_s_1702
ASV7312	6.74121	6.40952	1.56592	4.09314	4.25569e-05	0.00149871	Bacteria	Proteobacteria	Gammaproteobacteria	Steroidobacterales	Steroidobacteraceae	Steroidobacter	AsCoM_s_2063
ASV4579	12.4936	6.31883	1.67638	3.76933	0.000163688	0.00456533	Bacteria	Proteobacteria	Alphaproteobacteria	Rhizobiales	Kaistiaceae	Kaistia	NA
ASV5697	6.26145	6.29795	1.68367	3.74062	0.00018357	0.00497461	Bacteria	Bacteroidota	Bacteroidia	Cytophagales	Microscillaceae	AsCoM_g_1055	AsCoM_s_7140
ASV280	317.24	6.28588	1.21104	5.19047	2.09767e-07	1.69272e-05	Bacteria	Bacteroidota	Bacteroidia	Flavobacteriales	Flavobacteriaceae	Flavobacterium	AsCoM_s_662
ASV6192	6.12661	6.26355	1.77732	3.52415	0.000424847	0.00923051	Bacteria	Proteobacteria	Gammaproteobacteria	Burkholderiales	Oxalobacteraceae	NA	NA
ASV772	81.8216	6.25976	1.03855	6.0274	1.66623e-09	2.40251e-07	Bacteria	Proteobacteria	Gammaproteobacteria	Burkholderiales	Comamonadaceae	AsCoM_g_1160	AsCoM_s_4234
ASV8957	5.97169	6.23975	1.64142	3.80144	0.00014386	0.00408071	Bacteria	Chloroflexi	Chloroflexia	Chloroflexales	Roseiflexaceae	AsCoM_g_8878	NA
ASV852	79.833	6.23955	0.916079	6.81115	9.68239e-12	2.38687e-09	Bacteria	Proteobacteria	Gammaproteobacteria	Burkholderiales	Comamonadaceae	NA	NA
ASV3716	5.99397	6.23227	1.65599	3.76347	0.00016757	0.00462299	Bacteria	Bdellovibrionota	Bdellovibrionia	Bdellovibrionales	Bdellovibrionaceae	Bdellovibrio	AsCoM_s_16301
ASV831	87.4203	6.15796	0.949811	6.48336	8.9705e-11	1.71381e-08	Bacteria	Proteobacteria	Gammaproteobacteria	Burkholderiales	Methylophilaceae	Methylotenera	NA
ASV41	1556.7	6.12572	0.552212	11.0931	1.35555e-28	3.45303e-25	Bacteria	Bacteroidota	Bacteroidia	Flavobacteriales	Flavobacteriaceae	Flavobacterium	NA
ASV183	207.212	6.11341	1.74332	3.50675	0.00045361	0.00968293	Bacteria	Proteobacteria	Gammaproteobacteria	Burkholderiales	Oxalobacteraceae	NA	NA
ASV4413	10.6514	6.09067	1.5524	3.9234	8.7308e-05	0.00279166	Bacteria	Proteobacteria	Gammaproteobacteria	Burkholderiales	Oxalobacteraceae	Massilia	NA
ASV5679	10.2221	6.02449	1.63043	3.69502	0.000219867	0.00560074	Bacteria	Bdellovibrionota	Oligoflexia	0319-6G20	AsCoM_f_2529	NA	NA
ASV1495	65.3976	6.02081	1.17674	5.11653	3.11208e-07	2.26151e-05	Bacteria	Proteobacteria	Gammaproteobacteria	Burkholderiales	Rhodocyclaceae	Uliginosibacterium	AsCoM_s_16952
ASV199	106.03	6.00099	1.17519	5.10639	3.28364e-07	2.34519e-05	Bacteria	Bacteroidota	Bacteroidia	Flavobacteriales	Flavobacteriaceae	Flavobacterium	NA
ASV227	355.793	5.93109	0.584564	10.1462	3.44575e-24	6.58311e-21	Bacteria	Bacteroidota	Bacteroidia	Flavobacteriales	Flavobacteriaceae	Flavobacterium	NA
ASV1134	78.7032	5.91756	0.897352	6.59447	4.26784e-11	8.81481e-09	Bacteria	Proteobacteria	Gammaproteobacteria	Burkholderiales	Comamonadaceae	Rhizobacter	NA
ASV145	377.685	5.88177	0.722648	8.13919	3.97935e-16	2.33924e-13	Bacteria	Proteobacteria	Gammaproteobacteria	Burkholderiales	Methylophilaceae	Methylotenera	NA
ASV660	8.69254	5.79137	1.43945	4.02331	5.73869e-05	0.00198439	Bacteria	Proteobacteria	Gammaproteobacteria	Burkholderiales	Methylophilaceae	NA	NA
ASV3741	8.24586	5.70792	1.54611	3.69179	0.000222678	0.0056535	Bacteria	Proteobacteria	Alphaproteobacteria	Caulobacterales	Caulobacteraceae	Asticcacaulis	Asticcacaulis_benevestitus
ASV1585	7.88828	5.65052	1.53361	3.68447	0.000229179	0.00574226	Bacteria	Firmicutes	Bacilli	Staphylococcales	Staphylococcaceae	Staphylococcus	Staphylococcus_kloosii
ASV3947	7.85754	5.62533	1.52107	3.69828	0.000217067	0.00556654	Bacteria	Proteobacteria	Gammaproteobacteria	Burkholderiales	Oxalobacteraceae	NA	NA
ASV18278	22.2855	5.6163	1.12253	5.00325	5.63717e-07	3.81232e-05	Bacteria	Proteobacteria	Gammaproteobacteria	Burkholderiales	NA	NA	NA
ASV28	2000.95	5.58303	0.665301	8.39175	4.78973e-17	4.06701e-14	Bacteria	Bacteroidota	Bacteroidia	Flavobacteriales	Flavobacteriaceae	Flavobacterium	NA
ASV142	433.193	5.54622	0.73974	7.49753	6.50328e-14	2.36658e-11	Bacteria	Bacteroidota	Bacteroidia	Flavobacteriales	Flavobacteriaceae	Flavobacterium	NA
ASV6943	15.4911	5.54366	1.53211	3.61832	0.000296518	0.00703117	Bacteria	Bacteroidota	Bacteroidia	Flavobacteriales	Flavobacteriaceae	Flavobacterium	NA
ASV55	31.6458	5.52298	0.949499	5.81673	6.00114e-09	7.64346e-07	Bacteria	Proteobacteria	Gammaproteobacteria	Burkholderiales	Comamonadaceae	NA	NA
ASV228	394.7	5.51903	0.833773	6.61934	3.60802e-11	7.65904e-09	Bacteria	Proteobacteria	Gammaproteobacteria	Burkholderiales	Comamonadaceae	Rhizobacter	NA
ASV175	300.979	5.48204	0.87807	6.24328	4.2848e-10	6.68254e-08	Bacteria	Bacteroidota	Bacteroidia	Flavobacteriales	Flavobacteriaceae	Flavobacterium	NA
ASV8492	6.83086	5.43391	1.54474	3.51769	0.000435322	0.00937107	Bacteria	Spirochaetota	Spirochaetia	Spirochaetales	Spirochaetaceae	NA	NA
ASV269	107.876	5.41649	0.649823	8.33533	7.72838e-17	5.36912e-14	Bacteria	Proteobacteria	Gammaproteobacteria	Burkholderiales	Methylophilaceae	NA	NA
ASV7700	12.2963	5.38566	1.3212	4.07634	4.57494e-05	0.00160375	Bacteria	Actinobacteriota	Actinobacteria	Streptomycetales	Streptomycetaceae	Streptomyces	NA
ASV48	509.448	5.37168	0.537832	9.98766	1.72606e-23	2.63812e-20	Bacteria	Proteobacteria	Gammaproteobacteria	Burkholderiales	Methylophilaceae	NA	NA
ASV2359	6.59796	5.36775	1.4963	3.58736	0.000334044	0.00763768	Bacteria	Bdellovibrionota	Bdellovibrionia	Bdellovibrionales	Bdellovibrionaceae	Bdellovibrio	NA
ASV1933	23.9225	5.33164	1.00046	5.3292	9.86445e-08	9.78635e-06	Bacteria	Proteobacteria	Alphaproteobacteria	Rhizobiales	Rhizobiaceae	Allorhizobium-Neorhizobium-Pararhizobium-Rhizobium	AsCoM_s_378
ASV1222	27.2913	5.30401	1.23526	4.29382	1.75623e-05	0.000757122	Bacteria	Bacteroidota	Bacteroidia	Cytophagales	Microscillaceae	AsCoM_g_1055	AsCoM_s_7140
ASV1031	21.9408	5.28894	1.28966	4.10103	4.11307e-05	0.00146879	Bacteria	Proteobacteria	Gammaproteobacteria	Burkholderiales	Methylophilaceae	Methylotenera	NA
ASV5132	10.9277	5.25736	1.32075	3.98058	6.87485e-05	0.00230428	Bacteria	Bacteroidota	Bacteroidia	Sphingobacteriales	NS11-12_marine_group	AsCoM_g_15188	AsCoM_s_15188
ASV248	527.624	5.22645	0.585592	8.92507	4.45417e-19	4.86268e-16	Bacteria	Proteobacteria	Gammaproteobacteria	Burkholderiales	Comamonadaceae	Rhizobacter	NA
ASV4518	18.2596	5.184	1.2624	4.10645	4.01781e-05	0.00144561	Bacteria	Proteobacteria	Gammaproteobacteria	Burkholderiales	Rhodocyclaceae	Uliginosibacterium	AsCoM_s_7531
ASV725	10.1196	5.14157	1.31984	3.8956	9.79547e-05	0.0030543	Bacteria	Bdellovibrionota	Bdellovibrionia	Bacteriovoracales	Bacteriovoracaceae	Bacteriovorax	AsCoM_s_3964
ASV943	35.5895	5.13383	1.19676	4.28979	1.78845e-05	0.000763537	Bacteria	Proteobacteria	Alphaproteobacteria	Caulobacterales	Caulobacteraceae	Asticcacaulis	Asticcacaulis_benevestitus
ASV46	2475.22	5.13094	0.669916	7.65909	1.87257e-14	8.32344e-12	Bacteria	Proteobacteria	Gammaproteobacteria	Burkholderiales	Comamonadaceae	NA	NA
ASV1118	65.9151	5.11703	1.10126	4.64654	3.37549e-06	0.000194344	Bacteria	Proteobacteria	Gammaproteobacteria	Burkholderiales	Methylophilaceae	Methylotenera	AsCoM_s_792
ASV1832	19.2211	5.09085	1.02358	4.97357	6.57319e-07	4.33037e-05	Bacteria	Proteobacteria	Gammaproteobacteria	Burkholderiales	Oxalobacteraceae	NA	NA
ASV3316	9.36054	5.04799	1.39837	3.60992	0.000306294	0.00720214	Bacteria	Bdellovibrionota	Bdellovibrionia	Bacteriovoracales	Bacteriovoracaceae	NA	NA
ASV2109	31.7173	4.98406	0.880042	5.66343	1.48374e-08	1.72919e-06	Bacteria	Proteobacteria	Gammaproteobacteria	Burkholderiales	Oxalobacteraceae	NA	NA
ASV4315	8.96832	4.98343	1.35568	3.67596	0.000236961	0.00589855	Bacteria	Proteobacteria	Gammaproteobacteria	AsCoM_o_1360	AsCoM_f_5297	AsCoM_g_17986	AsCoM_s_17986
ASV659	126.914	4.97721	0.650936	7.64624	2.06942e-14	8.32344e-12	Bacteria	Proteobacteria	Gammaproteobacteria	Burkholderiales	Comamonadaceae	NA	NA
ASV3885	12.8421	4.97635	1.3068	3.80806	0.000140063	0.00402391	Bacteria	Proteobacteria	Gammaproteobacteria	Pseudomonadales	Cellvibrionaceae	Cellvibrio	Cellvibrio_gandavensis
ASV904	59.4042	4.9705	0.957366	5.19185	2.08218e-07	1.69272e-05	Bacteria	Bacteroidota	Bacteroidia	Flavobacteriales	Flavobacteriaceae	Flavobacterium	NA
ASV2627	33.5169	4.96156	1.12618	4.40565	1.05466e-05	0.000488469	Bacteria	Proteobacteria	Gammaproteobacteria	Pseudomonadales	Cellvibrionaceae	Cellvibrio	Cellvibrio_gandavensis
ASV9383	12.7647	4.91442	1.23559	3.97738	6.96798e-05	0.0023253	Bacteria	Bacteroidota	Bacteroidia	Flavobacteriales	Flavobacteriaceae	Flavobacterium	NA
ASV6818	13.8608	4.90244	1.16127	4.22161	2.42564e-05	0.000985997	Bacteria	Proteobacteria	Gammaproteobacteria	Burkholderiales	Comamonadaceae	Rhizobacter	NA
ASV8067	8.64853	4.86508	1.30059	3.74066	0.000183536	0.00497461	Bacteria	Proteobacteria	Gammaproteobacteria	Burkholderiales	Comamonadaceae	NA	NA
ASV973	12.4597	4.86249	1.21134	4.01413	5.96647e-05	0.00205386	Bacteria	Proteobacteria	Alphaproteobacteria	Rhizobiales	Rhizobiaceae	Allorhizobium-Neorhizobium-Pararhizobium-Rhizobium	AsCoM_s_2024
ASV5568	8.6858	4.8572	1.3729	3.53792	0.000403287	0.00888161	Bacteria	Proteobacteria	Gammaproteobacteria	Burkholderiales	Comamonadaceae	NA	NA
ASV1081	99.3822	4.85619	0.847851	5.72764	1.01836e-08	1.25521e-06	Bacteria	Proteobacteria	Gammaproteobacteria	Burkholderiales	Rhodocyclaceae	Uliginosibacterium	AsCoM_s_7531
ASV207	84.1555	4.84174	0.828556	5.84359	5.10876e-09	6.97163e-07	Bacteria	Proteobacteria	Gammaproteobacteria	Burkholderiales	Methylophilaceae	NA	NA
ASV286	26.2481	4.78966	1.07817	4.44239	8.89632e-06	0.00041709	Bacteria	Proteobacteria	Gammaproteobacteria	Burkholderiales	Comamonadaceae	Rhizobacter	NA
ASV438	140.793	4.75521	0.697701	6.81554	9.39112e-12	2.38687e-09	Bacteria	Proteobacteria	Gammaproteobacteria	Burkholderiales	Oxalobacteraceae	Noviherbaspirillum	NA
ASV5186	11.0142	4.69181	1.17476	3.99385	6.50077e-05	0.00219818	Bacteria	Chloroflexi	Chloroflexia	Chloroflexales	Roseiflexaceae	AsCoM_g_8878	NA
ASV3686	10.5707	4.6802	1.25291	3.73545	0.00018738	0.0050048	Bacteria	Bacteroidota	Bacteroidia	Cytophagales	Cytophagaceae	AsCoM_g_2691	AsCoM_s_2691
ASV2382	12.9941	4.672	1.27157	3.67421	0.000238584	0.00591383	Bacteria	Proteobacteria	Gammaproteobacteria	Burkholderiales	Oxalobacteraceae	Duganella	NA
ASV988	21.9718	4.66563	1.19189	3.91449	9.05944e-05	0.00284906	Bacteria	Bacteroidota	Bacteroidia	Flavobacteriales	Flavobacteriaceae	Flavobacterium	NA
ASV1435	7.54757	4.63618	1.31624	3.52228	0.000427847	0.00923618	Bacteria	Proteobacteria	Alphaproteobacteria	Azospirillales	Azospirillaceae	Azospirillum	AsCoM_s_6108
ASV1176	33.6704	4.62013	1.12434	4.10918	3.97063e-05	0.00144561	Bacteria	Bacteroidota	Bacteroidia	Chitinophagales	AsCoM_f_15145	AsCoM_g_15145	AsCoM_s_16316
ASV1825	28.3278	4.62005	0.846196	5.45978	4.76716e-08	5.05981e-06	Bacteria	Proteobacteria	Gammaproteobacteria	Steroidobacterales	Steroidobacteraceae	Steroidobacter	AsCoM_s_6319
ASV2463	20.4281	4.58402	1.08878	4.21022	2.55124e-05	0.00101241	Bacteria	Proteobacteria	Gammaproteobacteria	Burkholderiales	Chitinimonadaceae	Chitinimonas	AsCoM_s_6752
ASV1470	36.2714	4.56005	0.782804	5.82528	5.70178e-09	7.38526e-07	Bacteria	Bacteroidota	Bacteroidia	Sphingobacteriales	NS11-12_marine_group	AsCoM_g_15188	AsCoM_s_15188
ASV331	125.71	4.55234	0.646944	7.03668	1.9687e-12	5.78647e-10	Bacteria	Proteobacteria	Gammaproteobacteria	Burkholderiales	Comamonadaceae	AsCoM_g_222	AsCoM_s_612
ASV1043	57.4367	4.54618	1.26507	3.59361	0.000326125	0.00748423	Bacteria	Proteobacteria	Gammaproteobacteria	Pseudomonadales	Cellvibrionaceae	Cellvibrio	Cellvibrio_gandavensis
ASV105	646.055	4.54239	0.72657	6.25182	4.0569e-10	6.45893e-08	Bacteria	Proteobacteria	Gammaproteobacteria	Burkholderiales	Comamonadaceae	NA	NA
ASV9000	9.71596	4.50344	1.20584	3.73467	0.000187958	0.0050048	Bacteria	Proteobacteria	Alphaproteobacteria	Sphingomonadales	Sphingomonadaceae	NA	NA
ASV6393	9.17139	4.47453	1.27002	3.5232	0.000426377	0.00923051	Bacteria	Proteobacteria	Gammaproteobacteria	Burkholderiales	Rhodocyclaceae	Uliginosibacterium	AsCoM_s_7531
ASV2790	9.09244	4.43449	1.26337	3.51005	0.000448018	0.00961728	Bacteria	Proteobacteria	Alphaproteobacteria	Rhizobiales	Devosiaceae	Devosia	NA
ASV1805	32.0527	4.43223	1.1623	3.81332	0.000137114	0.00395407	Bacteria	Myxococcota	Polyangia	Polyangiales	Polyangiaceae	Polyangium	NA
ASV1853	15.7042	4.4208	0.971282	4.55152	5.32605e-06	0.000273165	Bacteria	Verrucomicrobiota	Verrucomicrobiae	Pedosphaerales	Pedosphaeraceae	RS25G	AsCoM_s_9496
ASV63	124.045	4.41854	0.663068	6.66377	2.66886e-11	6.18043e-09	Bacteria	Proteobacteria	Gammaproteobacteria	Burkholderiales	Oxalobacteraceae	NA	NA
ASV2092	31.9216	4.41743	0.757959	5.82805	5.60776e-09	7.38526e-07	Bacteria	Chloroflexi	Chloroflexia	Chloroflexales	Roseiflexaceae	AsCoM_g_8878	NA
ASV3075	12.6607	4.41442	1.04529	4.22315	2.40909e-05	0.000984506	Bacteria	Proteobacteria	Gammaproteobacteria	Burkholderiales	Oxalobacteraceae	AsCoM_g_194	NA
ASV2755	19.8056	4.40708	1.14882	3.83616	0.000124971	0.00368736	Bacteria	Proteobacteria	Gammaproteobacteria	Burkholderiales	Methylophilaceae	Methylotenera	AsCoM_s_8265
ASV288	143.694	4.40274	0.848332	5.18988	2.10427e-07	1.69272e-05	Bacteria	Bacteroidota	Bacteroidia	Flavobacteriales	Flavobacteriaceae	Flavobacterium	NA
ASV64	490.367	4.38674	0.659502	6.65159	2.89937e-11	6.51676e-09	Bacteria	Proteobacteria	Gammaproteobacteria	Burkholderiales	Comamonadaceae	AsCoM_g_222	NA
ASV3728	9.25033	4.38465	1.14714	3.82226	0.000132234	0.00382888	Bacteria	Proteobacteria	Gammaproteobacteria	Burkholderiales	Oxalobacteraceae	NA	NA
ASV109	576.029	4.37526	0.944326	4.63321	3.60037e-06	0.000202309	Bacteria	Bacteroidota	Bacteroidia	Flavobacteriales	Flavobacteriaceae	Flavobacterium	NA
ASV4593	19.1414	4.36638	0.899846	4.85236	1.22001e-06	7.70523e-05	Bacteria	Proteobacteria	Alphaproteobacteria	Sphingomonadales	Sphingomonadaceae	Novosphingobium	AsCoM_s_1981
ASV2489	26.3728	4.33603	0.846414	5.12282	3.01e-07	2.21177e-05	Bacteria	Proteobacteria	Gammaproteobacteria	Burkholderiales	Rhodocyclaceae	NA	NA
ASV5116	8.29135	4.26428	1.15716	3.68512	0.000228597	0.00574226	Bacteria	Bdellovibrionota	Bdellovibrionia	Bdellovibrionales	Bdellovibrionaceae	Bdellovibrio	AsCoM_s_13203
ASV1993	18.5302	4.2518	0.9931	4.28134	1.85772e-05	0.000784346	Bacteria	Proteobacteria	Gammaproteobacteria	AsCoM_o_1360	AsCoM_f_5297	NA	NA
ASV10281	8.60081	4.24899	1.15252	3.68669	0.000227189	0.00574073	Bacteria	Firmicutes	Bacilli	Paenibacillales	Paenibacillaceae	Paenibacillus	NA
ASV4224	10.6997	4.23723	1.14645	3.69596	0.000219054	0.00559869	Bacteria	Bacteroidota	Kapabacteria	Kapabacteriales	AsCoM_f_16832	AsCoM_g_16832	AsCoM_s_16832
ASV135	325.193	4.21181	0.660366	6.378	1.79418e-10	3.11616e-08	Bacteria	Proteobacteria	Gammaproteobacteria	Burkholderiales	Oxalobacteraceae	NA	NA
ASV4996	7.94169	4.20559	1.17665	3.5742	0.000351302	0.00794274	Bacteria	Myxococcota	Polyangia	Polyangiales	Polyangiaceae	Polyangium	AsCoM_s_2000
ASV1609	16.4122	4.17591	0.915418	4.56176	5.07272e-06	0.000263713	Bacteria	Proteobacteria	Alphaproteobacteria	Rhodobacterales	Rhodobacteraceae	NA	NA
ASV166	286.27	4.17515	0.613747	6.80273	1.02654e-11	2.45151e-09	Bacteria	Proteobacteria	Gammaproteobacteria	Burkholderiales	Comamonadaceae	NA	NA
ASV2645	18.3384	4.16702	0.910133	4.57847	4.68388e-06	0.000245166	Bacteria	Proteobacteria	Alphaproteobacteria	Sphingomonadales	Sphingomonadaceae	Sphingomonas	AsCoM_s_11253
ASV641	56.0633	4.14312	0.589481	7.02842	2.08892e-12	5.91242e-10	Bacteria	Proteobacteria	Alphaproteobacteria	Rhizobiales	Rhizobiaceae	Allorhizobium-Neorhizobium-Pararhizobium-Rhizobium	NA
ASV2747	20.6129	4.1338	1.12683	3.66853	0.000243953	0.00595619	Bacteria	Proteobacteria	Gammaproteobacteria	Burkholderiales	Oxalobacteraceae	Massilia	NA
ASV1923	19.6014	4.13141	0.88592	4.66341	3.11008e-06	0.000184242	Bacteria	Bdellovibrionota	Bdellovibrionia	Bdellovibrionales	Bdellovibrionaceae	Bdellovibrio	AsCoM_s_13203
ASV664	44.8236	4.12329	0.784891	5.25332	1.49378e-07	1.33706e-05	Bacteria	Proteobacteria	Alphaproteobacteria	Caulobacterales	Caulobacteraceae	Asticcacaulis	NA
ASV374	110.063	4.12214	0.539059	7.64692	2.05847e-14	8.32344e-12	Bacteria	Proteobacteria	Alphaproteobacteria	Rhizobiales	Rhizobiaceae	Allorhizobium-Neorhizobium-Pararhizobium-Rhizobium	AsCoM_s_378
ASV1397	10.1607	4.09061	1.09348	3.74092	0.00018335	0.00497461	Bacteria	Proteobacteria	Alphaproteobacteria	Rhizobiales	Rhizobiaceae	Neorhizobium	AsCoM_s_490
ASV13	120.058	4.07928	0.765785	5.32693	9.98869e-08	9.78635e-06	Bacteria	Proteobacteria	Alphaproteobacteria	Rhizobiales	Rhizobiaceae	Mesorhizobium	NA
ASV195	277.674	4.07253	0.487044	8.36172	6.18108e-17	4.72358e-14	Bacteria	Proteobacteria	Gammaproteobacteria	Burkholderiales	Comamonadaceae	NA	NA
ASV4078	20.4355	4.06961	0.976471	4.16767	3.07723e-05	0.00118769	Bacteria	Proteobacteria	Gammaproteobacteria	Burkholderiales	Rhodocyclaceae	Uliginosibacterium	AsCoM_s_7531
ASV193	174.614	4.04355	0.638169	6.33618	2.35528e-10	3.99979e-08	Bacteria	Proteobacteria	Gammaproteobacteria	Burkholderiales	Comamonadaceae	NA	NA
ASV92	51.041	4.02609	0.766908	5.24977	1.52289e-07	1.33769e-05	Bacteria	Proteobacteria	Gammaproteobacteria	Burkholderiales	Comamonadaceae	NA	NA
ASV508	53.8693	4.01486	0.623423	6.44002	1.19455e-10	2.17351e-08	Bacteria	Proteobacteria	Alphaproteobacteria	Caulobacterales	Caulobacteraceae	Asticcacaulis	NA
ASV877	39.1304	4.01451	0.78689	5.10175	3.36533e-07	2.38128e-05	Bacteria	NA	NA	NA	NA	NA	NA
ASV382	30.688	4.01384	0.721338	5.56443	2.63006e-08	2.95573e-06	Bacteria	Proteobacteria	Gammaproteobacteria	Burkholderiales	Oxalobacteraceae	NA	NA
ASV3259	11.5978	4.00741	1.06611	3.75892	0.000170648	0.00469099	Bacteria	Proteobacteria	Alphaproteobacteria	Rhizobiales	Devosiaceae	Devosia	NA
ASV1202	17.2508	3.98272	0.863366	4.61301	3.96871e-06	0.000218194	Bacteria	Proteobacteria	Alphaproteobacteria	Rhizobiales	Devosiaceae	Devosia	AsCoM_s_1417
ASV450	149.087	3.97625	0.577572	6.88443	5.80188e-12	1.5835e-09	Bacteria	Chloroflexi	Chloroflexia	Chloroflexales	Roseiflexaceae	AsCoM_g_8878	NA
ASV312	15.7807	3.96684	0.941323	4.21411	2.50765e-05	0.00100332	Bacteria	Proteobacteria	Gammaproteobacteria	Burkholderiales	Comamonadaceae	NA	NA
ASV6057	8.92219	3.96476	1.09324	3.62663	0.000287148	0.00687894	Bacteria	Proteobacteria	Gammaproteobacteria	Steroidobacterales	Steroidobacteraceae	Steroidobacter	AsCoM_s_6319
ASV984	38.7104	3.95428	1.0764	3.67362	0.000239135	0.00591383	Bacteria	Proteobacteria	Gammaproteobacteria	Burkholderiales	Comamonadaceae	NA	NA
ASV952	51.735	3.9467	0.774013	5.09901	3.41437e-07	2.39382e-05	Bacteria	Bdellovibrionota	Bdellovibrionia	Bacteriovoracales	Bacteriovoracaceae	Bacteriovorax	AsCoM_s_2301
ASV698	48.1062	3.94557	0.88019	4.48263	7.37291e-06	0.000352149	Bacteria	Proteobacteria	Gammaproteobacteria	Burkholderiales	Comamonadaceae	NA	NA
ASV2886	21.7686	3.93591	0.871429	4.51662	6.28354e-06	0.000307813	Bacteria	Chloroflexi	Chloroflexia	Chloroflexales	Roseiflexaceae	AsCoM_g_8878	NA
ASV3511	15.7089	3.93476	1.00492	3.91549	9.02208e-05	0.00284906	Bacteria	Chloroflexi	Chloroflexia	Chloroflexales	Roseiflexaceae	AsCoM_g_8878	NA
ASV2624	12.9943	3.923	0.939065	4.17756	2.94651e-05	0.00114301	Bacteria	Proteobacteria	Gammaproteobacteria	Burkholderiales	Comamonadaceae	NA	NA
ASV890	15.1226	3.90365	1.00735	3.87516	0.000106553	0.00323127	Bacteria	Bacteroidota	Bacteroidia	Flavobacteriales	Flavobacteriaceae	Flavobacterium	NA
ASV3256	10.5801	3.89781	1.09626	3.55556	0.00037717	0.0083546	Bacteria	Proteobacteria	Gammaproteobacteria	Xanthomonadales	Xanthomonadaceae	Arenimonas	NA
ASV338	14.4861	3.84489	1.08919	3.53003	0.000415507	0.00909829	Bacteria	Proteobacteria	Alphaproteobacteria	Sphingomonadales	Sphingomonadaceae	Sphingomonas	AsCoM_s_2467
ASV626	70.8044	3.84231	0.856549	4.4858	7.26409e-06	0.000349133	Bacteria	Myxococcota	Myxococcia	Myxococcales	Myxococcaceae	Myxococcus	NA
ASV2393	43.9745	3.83313	0.784715	4.88475	1.03563e-06	6.65064e-05	Bacteria	Proteobacteria	Gammaproteobacteria	Burkholderiales	Rhodocyclaceae	Uliginosibacterium	AsCoM_s_7531
ASV3	530.288	3.8036	0.777383	4.89283	9.93959e-07	6.43715e-05	Bacteria	Proteobacteria	Alphaproteobacteria	Rhizobiales	Rhizobiaceae	Mesorhizobium	NA
ASV1037	57.3704	3.79178	0.612997	6.18564	6.18511e-10	9.45332e-08	Bacteria	Proteobacteria	Gammaproteobacteria	Burkholderiales	Comamonadaceae	NA	NA
ASV3605	11.9171	3.78915	0.953922	3.97218	7.12184e-05	0.00234748	Bacteria	Chloroflexi	Chloroflexia	Chloroflexales	Roseiflexaceae	AsCoM_g_8878	NA
ASV1360	27.7021	3.7875	1.03123	3.67281	0.000239896	0.00591383	Bacteria	Bacteroidota	Bacteroidia	Flavobacteriales	Flavobacteriaceae	Flavobacterium	NA
ASV2690	18.0744	3.76559	0.816639	4.61108	4.0058e-06	0.000218659	Bacteria	Bdellovibrionota	Bdellovibrionia	Bacteriovoracales	Bacteriovoracaceae	Bacteriovorax	AsCoM_s_9036
ASV504	96.8844	3.76313	0.713437	5.27465	1.3301e-07	1.22465e-05	Bacteria	Proteobacteria	Gammaproteobacteria	Burkholderiales	Comamonadaceae	AsCoM_g_222	AsCoM_s_612
ASV2437	12.1554	3.75656	0.94887	3.95898	7.52695e-05	0.00246871	Bacteria	Proteobacteria	Gammaproteobacteria	Burkholderiales	Comamonadaceae	Rhizobacter	NA
ASV539	126.956	3.74965	0.959502	3.90792	9.3095e-05	0.00291571	Bacteria	Bacteroidota	Bacteroidia	Flavobacteriales	Flavobacteriaceae	Flavobacterium	NA
ASV2479	24.7635	3.74898	0.835332	4.48801	7.1892e-06	0.000347721	Bacteria	Proteobacteria	Gammaproteobacteria	Burkholderiales	Comamonadaceae	Rhizobacter	NA
ASV593	9.63133	3.74491	1.00208	3.73715	0.000186115	0.00499049	Bacteria	Proteobacteria	Gammaproteobacteria	Burkholderiales	Comamonadaceae	NA	NA
ASV3795	13.0475	3.69047	1.03341	3.57115	0.000355412	0.00798841	Bacteria	Bdellovibrionota	Oligoflexia	Oligoflexales	Oligoflexaceae	AsCoM_g_14825	AsCoM_s_14825
ASV141	198.299	3.6845	0.847638	4.34678	1.38151e-05	0.000617397	Bacteria	Proteobacteria	Gammaproteobacteria	Burkholderiales	Comamonadaceae	Pelomonas	NA
ASV128	111.111	3.68321	0.675399	5.45338	4.94202e-08	5.17355e-06	Bacteria	Proteobacteria	Alphaproteobacteria	Sphingomonadales	Sphingomonadaceae	Novosphingobium	NA
ASV1329	41.8224	3.67871	0.609349	6.03712	1.56891e-09	2.30569e-07	Bacteria	Chloroflexi	Chloroflexia	Chloroflexales	Roseiflexaceae	AsCoM_g_8878	NA
ASV2767	32.0017	3.65787	0.98567	3.71105	0.000206401	0.00536502	Bacteria	Latescibacterota	AsCoM_c_180	AsCoM_o_4968	AsCoM_f_4968	AsCoM_g_10943	AsCoM_s_10943
ASV441	32.5734	3.6388	0.862567	4.21856	2.45862e-05	0.000994117	Bacteria	Proteobacteria	Gammaproteobacteria	Pseudomonadales	Moraxellaceae	AsCoM_g_4616	NA
ASV696	68.401	3.63273	0.816382	4.44979	8.59556e-06	0.000405477	Bacteria	Proteobacteria	Gammaproteobacteria	Burkholderiales	Oxalobacteraceae	NA	NA
ASV11	55.761	3.60761	0.665266	5.42281	5.86696e-08	6.05883e-06	Bacteria	Proteobacteria	Alphaproteobacteria	Rhizobiales	Rhizobiaceae	Mesorhizobium	NA
ASV2605	14.5638	3.60189	0.854301	4.21618	2.48474e-05	0.00099939	Bacteria	Proteobacteria	Gammaproteobacteria	Burkholderiales	Rhodocyclaceae	AsCoM_g_2028	AsCoM_s_6481
ASV612	77.9324	3.58944	0.788066	4.55474	5.24494e-06	0.000270823	Bacteria	Proteobacteria	Alphaproteobacteria	Sphingomonadales	Sphingomonadaceae	Sphingomonas	AsCoM_s_11253
ASV2994	9.41665	3.58229	1.005	3.56447	0.000364595	0.00817077	Bacteria	Bdellovibrionota	Bdellovibrionia	Bdellovibrionales	Bdellovibrionaceae	Bdellovibrio	AsCoM_s_10555
ASV2025	27.5025	3.58021	0.6529	5.48355	4.16879e-08	4.48702e-06	Bacteria	Chloroflexi	Chloroflexia	Chloroflexales	Roseiflexaceae	AsCoM_g_8878	NA
ASV981	41.597	3.57588	0.777304	4.60036	4.2177e-06	0.000226984	Bacteria	Proteobacteria	Gammaproteobacteria	Burkholderiales	Methylophilaceae	Methylotenera	AsCoM_s_2066
ASV2218	13.0837	3.55426	0.874322	4.06516	4.79991e-05	0.00167493	Bacteria	Proteobacteria	Gammaproteobacteria	Burkholderiales	Comamonadaceae	Paucibacter	AsCoM_s_5064
ASV1024	24.9216	3.54732	0.703579	5.04182	4.61123e-07	3.20355e-05	Bacteria	Bacteroidota	Bacteroidia	Flavobacteriales	Flavobacteriaceae	Flavobacterium	NA
ASV2	224.284	3.53918	0.728828	4.85599	1.19786e-06	7.62838e-05	Bacteria	Proteobacteria	Alphaproteobacteria	Rhizobiales	Rhizobiaceae	Mesorhizobium	NA
ASV2561	31.2629	3.53668	0.925303	3.82219	0.000132272	0.00382888	Bacteria	Proteobacteria	Gammaproteobacteria	Burkholderiales	Oxalobacteraceae	Massilia	NA
ASV463	98.1663	3.48866	0.568303	6.13873	8.31835e-10	1.24645e-07	Bacteria	Myxococcota	Polyangia	Polyangiales	Polyangiaceae	Polyangium	NA
ASV757	22.9743	3.48317	0.815926	4.26899	1.96364e-05	0.000824513	Bacteria	Proteobacteria	Alphaproteobacteria	Sphingomonadales	Sphingomonadaceae	Novosphingobium	NA
ASV2745	13.9599	3.46207	0.842954	4.10707	4.0071e-05	0.00144561	Bacteria	Proteobacteria	Alphaproteobacteria	Rhizobiales	Rhizobiaceae	Allorhizobium-Neorhizobium-Pararhizobium-Rhizobium	NA
ASV645	51.6466	3.45875	0.665314	5.19867	2.00717e-07	1.66726e-05	Bacteria	Proteobacteria	Gammaproteobacteria	Burkholderiales	Comamonadaceae	AsCoM_g_222	NA
ASV7237	9.98117	3.45445	0.932154	3.70588	0.000210661	0.0054572	Bacteria	Chloroflexi	Chloroflexia	Chloroflexales	Roseiflexaceae	AsCoM_g_8878	NA
ASV3705	12.8304	3.44844	0.95593	3.60742	0.000309254	0.00723054	Bacteria	Chloroflexi	Chloroflexia	Chloroflexales	Roseiflexaceae	AsCoM_g_8878	NA
ASV2170	31.6453	3.42346	0.825121	4.14904	3.33868e-05	0.00126331	Bacteria	Proteobacteria	Gammaproteobacteria	Burkholderiales	Oxalobacteraceae	NA	NA
ASV562	98.6034	3.37431	0.539581	6.25359	4.01133e-10	6.45893e-08	Bacteria	Chloroflexi	Chloroflexia	Chloroflexales	Roseiflexaceae	AsCoM_g_8878	NA
ASV622	111.941	3.36092	0.723622	4.64458	3.40775e-06	0.000194344	Bacteria	Proteobacteria	Gammaproteobacteria	Burkholderiales	Comamonadaceae	Rhizobacter	NA
ASV2444	12.7148	3.35671	0.910612	3.68621	0.000227616	0.00574073	Bacteria	Verrucomicrobiota	Verrucomicrobiae	Pedosphaerales	Pedosphaeraceae	NA	NA
ASV3422	21.2846	3.35527	0.910977	3.68315	0.000230366	0.00575313	Bacteria	Proteobacteria	Gammaproteobacteria	Pseudomonadales	Moraxellaceae	AsCoM_g_4616	AsCoM_s_8105
ASV1977	22.6358	3.34512	0.724292	4.61847	3.86581e-06	0.000214076	Bacteria	Myxococcota	Polyangia	Polyangiales	Polyangiaceae	Polyangium	NA
ASV530	23.845	3.34446	0.713241	4.68911	2.74402e-06	0.000163827	Bacteria	Proteobacteria	Alphaproteobacteria	Rhizobiales	Rhizobiaceae	Allorhizobium-Neorhizobium-Pararhizobium-Rhizobium	NA
ASV1994	28.6988	3.3209	0.909273	3.65226	0.000259938	0.00627598	Bacteria	Proteobacteria	Gammaproteobacteria	Burkholderiales	Comamonadaceae	Pelomonas	NA
ASV94	479.509	3.31046	0.440014	7.52354	5.33135e-14	2.03711e-11	Bacteria	Chloroflexi	Chloroflexia	Chloroflexales	Roseiflexaceae	AsCoM_g_8878	NA
ASV1732	16.6192	3.29894	0.836304	3.94467	7.99109e-05	0.00258762	Bacteria	Proteobacteria	Alphaproteobacteria	Rhizobiales	Rhizobiaceae	Allorhizobium-Neorhizobium-Pararhizobium-Rhizobium	NA
ASV516	72.1713	3.29291	0.514797	6.39652	1.58954e-10	2.82494e-08	Bacteria	Myxococcota	Polyangia	Polyangiales	Polyangiaceae	Polyangium	AsCoM_s_2000
ASV1882	22.4586	3.27337	0.798855	4.09757	4.17508e-05	0.00147713	Bacteria	Chloroflexi	Chloroflexia	Chloroflexales	Roseiflexaceae	AsCoM_g_8878	NA
ASV285	192.078	3.27224	0.493492	6.63079	3.33886e-11	7.29017e-09	Bacteria	Chloroflexi	Chloroflexia	Chloroflexales	Roseiflexaceae	AsCoM_g_8878	NA
ASV34	1074.65	3.2497	0.65224	4.98237	6.28102e-07	4.21049e-05	Bacteria	Proteobacteria	Gammaproteobacteria	Burkholderiales	Rhodocyclaceae	Dechloromonas	Dechloromonas_hortensis
ASV842	36.4768	3.24659	0.614868	5.28015	1.29081e-07	1.21783e-05	Bacteria	Proteobacteria	Alphaproteobacteria	Rhizobiales	Devosiaceae	Devosia	NA
ASV346	22.1425	3.23533	0.868867	3.72362	0.000196386	0.00517404	Bacteria	Proteobacteria	Gammaproteobacteria	Burkholderiales	Oxalobacteraceae	NA	NA
ASV1618	31.2384	3.20987	0.611172	5.25199	1.50467e-07	1.33706e-05	Bacteria	Chloroflexi	Chloroflexia	Chloroflexales	Roseiflexaceae	AsCoM_g_8878	NA
ASV220	262.398	3.1988	0.469496	6.81326	9.54112e-12	2.38687e-09	Bacteria	Chloroflexi	Chloroflexia	Chloroflexales	Roseiflexaceae	AsCoM_g_8878	NA
ASV108	264.279	3.19841	0.549043	5.82544	5.69626e-09	7.38526e-07	Bacteria	Proteobacteria	Gammaproteobacteria	Burkholderiales	Comamonadaceae	NA	NA
ASV1166	16.19	3.19243	0.870136	3.66888	0.000243612	0.00595619	Bacteria	Proteobacteria	Gammaproteobacteria	Burkholderiales	Methylophilaceae	NA	NA
ASV125	146.608	3.15561	0.829387	3.80475	0.000141947	0.00406276	Bacteria	Bacteroidota	Bacteroidia	Flavobacteriales	Flavobacteriaceae	Flavobacterium	NA
ASV59	418.902	3.13828	0.598313	5.24522	1.56097e-07	1.35556e-05	Bacteria	Proteobacteria	Gammaproteobacteria	Burkholderiales	Comamonadaceae	NA	NA
ASV52	545.109	3.10466	0.741447	4.1873	2.82288e-05	0.00110063	Bacteria	Bacteroidota	Bacteroidia	Flavobacteriales	Flavobacteriaceae	Flavobacterium	NA
ASV1067	45.7302	3.1035	0.724828	4.28171	1.85463e-05	0.000784346	Bacteria	Bacteroidota	Bacteroidia	Cytophagales	Cytophagaceae	AsCoM_g_2691	AsCoM_s_2691
ASV1277	43.7359	3.08939	0.652573	4.73417	2.19957e-06	0.000134234	Bacteria	Chloroflexi	Chloroflexia	Chloroflexales	Roseiflexaceae	AsCoM_g_8878	NA
ASV3096	16.4454	3.0798	0.772605	3.98626	6.71231e-05	0.00225971	Bacteria	Chloroflexi	Chloroflexia	Chloroflexales	Roseiflexaceae	AsCoM_g_8878	NA
ASV494	107.216	3.07938	0.47624	6.46603	1.00612e-10	1.87531e-08	Bacteria	Chloroflexi	Chloroflexia	Chloroflexales	Roseiflexaceae	AsCoM_g_8878	NA
ASV206	229.884	3.06656	0.725805	4.22505	2.38893e-05	0.000981514	Bacteria	Proteobacteria	Gammaproteobacteria	Burkholderiales	Rhodocyclaceae	Dechloromonas	Dechloromonas_hortensis
ASV1017	61.7068	3.05292	0.581213	5.25266	1.49917e-07	1.33706e-05	Bacteria	Chloroflexi	Chloroflexia	Chloroflexales	Roseiflexaceae	AsCoM_g_8878	NA
ASV1296	27.5971	3.05263	0.743434	4.10612	4.0236e-05	0.00144561	Bacteria	Proteobacteria	Alphaproteobacteria	Caulobacterales	Caulobacteraceae	Phenylobacterium	NA
ASV210	21.76	3.02743	0.73489	4.11956	3.79593e-05	0.00141367	Bacteria	Proteobacteria	Alphaproteobacteria	Sphingomonadales	Sphingomonadaceae	Sphingomonas	NA
ASV805	39.0815	3.02256	0.584378	5.17227	2.3127e-07	1.80343e-05	Bacteria	Proteobacteria	Alphaproteobacteria	Rhizobiales	Devosiaceae	Devosia	NA
ASV1013	57.626	3.02235	0.569105	5.31071	1.09201e-07	1.04314e-05	Bacteria	Chloroflexi	Chloroflexia	Chloroflexales	Roseiflexaceae	AsCoM_g_12707	AsCoM_s_12707
ASV509	113.608	2.9982	0.55707	5.38208	7.36293e-08	7.50233e-06	Bacteria	Chloroflexi	Chloroflexia	Chloroflexales	Roseiflexaceae	AsCoM_g_8878	NA
ASV2290	29.0018	2.95705	0.624785	4.73291	2.21322e-06	0.000134234	Bacteria	Chloroflexi	Chloroflexia	Chloroflexales	Roseiflexaceae	AsCoM_g_8878	NA
ASV2742	24.5044	2.95252	0.778362	3.79325	0.000148688	0.00418736	Bacteria	Bdellovibrionota	Oligoflexia	Oligoflexales	Oligoflexaceae	AsCoM_g_9331	AsCoM_s_9331
ASV932	64.3977	2.95133	0.618077	4.77502	1.79688e-06	0.000112555	Bacteria	Chloroflexi	Chloroflexia	Chloroflexales	Roseiflexaceae	AsCoM_g_8878	NA
ASV1214	34.3465	2.93	0.630783	4.64502	3.40039e-06	0.000194344	Bacteria	Myxococcota	Polyangia	Polyangiales	Polyangiaceae	Polyangium	AsCoM_s_2000
ASV80	470.14	2.91309	0.406877	7.15964	8.0889e-13	2.57564e-10	Bacteria	Chloroflexi	Chloroflexia	Chloroflexales	Roseiflexaceae	AsCoM_g_8878	NA
ASV2172	31.583	2.91242	0.801778	3.63246	0.000280735	0.00674647	Bacteria	Proteobacteria	Gammaproteobacteria	Xanthomonadales	Xanthomonadaceae	NA	NA
ASV20	1008.09	2.89723	0.541288	5.35248	8.67592e-08	8.72387e-06	Bacteria	Proteobacteria	Gammaproteobacteria	Burkholderiales	Comamonadaceae	NA	NA
ASV2074	25.3515	2.89133	0.682193	4.23829	2.25231e-05	0.000935441	Bacteria	Chloroflexi	Chloroflexia	Chloroflexales	Roseiflexaceae	AsCoM_g_8878	NA
ASV180	279.379	2.89053	0.522268	5.53458	3.11967e-08	3.45514e-06	Bacteria	Chloroflexi	Chloroflexia	Chloroflexales	Roseiflexaceae	AsCoM_g_8878	NA
ASV1178	95.0618	2.88686	0.818158	3.52848	0.000417949	0.00912561	Bacteria	Proteobacteria	Alphaproteobacteria	Sphingomonadales	Sphingomonadaceae	Novosphingobium	NA
ASV1143	31.9412	2.87626	0.69839	4.11842	3.81476e-05	0.00141367	Bacteria	Proteobacteria	Alphaproteobacteria	Rhizobiales	Devosiaceae	Devosia	NA
ASV2619	23.0588	2.87537	0.718402	4.00245	6.26909e-05	0.00213877	Bacteria	Chloroflexi	Chloroflexia	Chloroflexales	Roseiflexaceae	AsCoM_g_8878	NA
ASV362	78.1011	2.86696	0.538649	5.3225	1.02352e-07	9.90098e-06	Bacteria	Proteobacteria	Gammaproteobacteria	Burkholderiales	Comamonadaceae	NA	NA
ASV263	118.18	2.85738	0.79895	3.57642	0.000348331	0.00789894	Bacteria	Bacteroidota	Bacteroidia	Flavobacteriales	Flavobacteriaceae	Flavobacterium	NA
ASV5415	14.3095	2.85139	0.815431	3.49678	0.000470904	0.00994101	Bacteria	Proteobacteria	Alphaproteobacteria	Sphingomonadales	Sphingomonadaceae	Novosphingobium	NA
ASV700	67.1671	2.84861	0.55691	5.11503	3.13687e-07	2.26151e-05	Bacteria	Chloroflexi	Chloroflexia	Chloroflexales	Roseiflexaceae	AsCoM_g_8878	NA
ASV2977	12.5309	2.83906	0.78792	3.60323	0.00031429	0.00727575	Bacteria	Planctomycetota	vadinHA49	AsCoM_o_5063	AsCoM_f_5063	AsCoM_g_5063	AsCoM_s_5063
ASV1009	71.8504	2.83755	0.485255	5.84754	4.9891e-09	6.93212e-07	Bacteria	Chloroflexi	Chloroflexia	Chloroflexales	Roseiflexaceae	AsCoM_g_8878	NA
ASV674	62.746	2.83672	0.551023	5.1481	2.63142e-07	2.03124e-05	Bacteria	Proteobacteria	Gammaproteobacteria	Burkholderiales	Rhodocyclaceae	AsCoM_g_2028	AsCoM_s_6481
ASV3113	11.4724	2.8152	0.803402	3.50409	0.000458164	0.0097258	Bacteria	Chloroflexi	Chloroflexia	Chloroflexales	Roseiflexaceae	AsCoM_g_8878	NA
ASV445	101.925	2.8122	0.724448	3.88186	0.000103661	0.00316871	Bacteria	Chloroflexi	Chloroflexia	Chloroflexales	Roseiflexaceae	AsCoM_g_12134	AsCoM_s_12134
ASV284	203.613	2.80322	0.491801	5.6999	1.19881e-08	1.43146e-06	Bacteria	Chloroflexi	Chloroflexia	Chloroflexales	Roseiflexaceae	AsCoM_g_8878	NA
ASV1243	101.283	2.79514	0.638805	4.37557	1.21115e-05	0.000547669	Bacteria	Bacteroidota	Bacteroidia	Flavobacteriales	Flavobacteriaceae	Flavobacterium	NA
ASV584	58.2123	2.79175	0.532621	5.24154	1.59243e-07	1.36735e-05	Bacteria	Proteobacteria	Alphaproteobacteria	Rhizobiales	Labraceae	Labrys	AsCoM_s_740
ASV1628	35.8087	2.7774	0.604591	4.59385	4.35142e-06	0.000232542	Bacteria	Chloroflexi	Chloroflexia	Chloroflexales	Roseiflexaceae	AsCoM_g_8878	NA
ASV1742	28.0435	2.75575	0.605777	4.54911	5.38735e-06	0.000274468	Bacteria	Proteobacteria	Alphaproteobacteria	Rhizobiales	Xanthobacteraceae	AsCoM_g_87	AsCoM_s_2673
ASV241	204.448	2.74532	0.525882	5.2204	1.78533e-07	1.49928e-05	Bacteria	Chloroflexi	Chloroflexia	Chloroflexales	Roseiflexaceae	AsCoM_g_8878	NA
ASV488	63.7843	2.74222	0.575715	4.76316	1.90589e-06	0.000118413	Bacteria	Proteobacteria	Gammaproteobacteria	Burkholderiales	Comamonadaceae	Rhizobacter	NA
ASV15	160.163	2.72317	0.542019	5.02413	5.05733e-07	3.48181e-05	Bacteria	Proteobacteria	Alphaproteobacteria	Rhizobiales	Rhizobiaceae	Allorhizobium-Neorhizobium-Pararhizobium-Rhizobium	NA
ASV67	452.024	2.71765	0.661907	4.1058	4.02923e-05	0.00144561	Bacteria	Proteobacteria	Gammaproteobacteria	Pseudomonadales	Pseudomonadaceae	Pseudomonas	NA
ASV1457	40.4952	2.71361	0.601838	4.50887	6.51744e-06	0.000317238	Bacteria	Chloroflexi	Chloroflexia	Chloroflexales	Roseiflexaceae	AsCoM_g_8878	NA
ASV655	18.4123	2.70796	0.731068	3.70411	0.000212136	0.00547683	Bacteria	Proteobacteria	Alphaproteobacteria	Rhizobiales	Rhizobiaceae	Allorhizobium-Neorhizobium-Pararhizobium-Rhizobium	NA
ASV1246	46.6382	2.67889	0.61868	4.33001	1.49099e-05	0.000662451	Bacteria	Chloroflexi	Chloroflexia	Chloroflexales	Roseiflexaceae	AsCoM_g_8878	NA
ASV807	62.9697	2.66425	0.712674	3.73838	0.000185208	0.00498365	Bacteria	Chloroflexi	Chloroflexia	Chloroflexales	Roseiflexaceae	AsCoM_g_8878	NA
ASV197	336.6	2.65281	0.453096	5.85486	4.7741e-09	6.75623e-07	Bacteria	Chloroflexi	Chloroflexia	Chloroflexales	Roseiflexaceae	AsCoM_g_8878	NA
ASV2354	15.0295	2.64517	0.721971	3.66382	0.000248484	0.0060475	Bacteria	Myxococcota	Polyangia	Polyangiales	Polyangiaceae	Aetherobacter	AsCoM_s_416
ASV1305	29.1882	2.63959	0.667747	3.95297	7.71866e-05	0.00252077	Bacteria	Proteobacteria	Gammaproteobacteria	Burkholderiales	Comamonadaceae	Rubrivivax	NA
ASV2602	18.1848	2.63249	0.730778	3.60231	0.000315405	0.00727575	Bacteria	Chloroflexi	Chloroflexia	Chloroflexales	Roseiflexaceae	AsCoM_g_8878	NA
ASV1019	47.7622	2.62308	0.626424	4.18739	2.82177e-05	0.00110063	Bacteria	Planctomycetota	vadinHA49	AsCoM_o_5063	AsCoM_f_5063	AsCoM_g_5063	AsCoM_s_5063
ASV76	32.8743	2.62039	0.607185	4.31564	1.59143e-05	0.000694953	Bacteria	Proteobacteria	Alphaproteobacteria	Rhizobiales	Rhizobiaceae	Allorhizobium-Neorhizobium-Pararhizobium-Rhizobium	NA
ASV352	104.778	2.59373	0.720132	3.60174	0.000316088	0.00727575	Bacteria	Proteobacteria	Gammaproteobacteria	Pseudomonadales	Pseudomonadaceae	Pseudomonas	NA
ASV1909	29.8581	2.5352	0.703678	3.60279	0.000314825	0.00727575	Bacteria	Chloroflexi	Chloroflexia	Chloroflexales	Roseiflexaceae	AsCoM_g_8878	NA
ASV1445	39.6714	2.51615	0.657052	3.82946	0.000128425	0.00377471	Bacteria	Chloroflexi	Chloroflexia	Chloroflexales	Roseiflexaceae	AsCoM_g_12707	AsCoM_s_12707
ASV614	90.8112	2.50514	0.570154	4.39378	1.11394e-05	0.000506712	Bacteria	Proteobacteria	Gammaproteobacteria	Burkholderiales	Comamonadaceae	Ideonella	NA
ASV1797	33.3765	2.49072	0.689016	3.6149	0.000300465	0.00708689	Bacteria	Chloroflexi	Chloroflexia	Chloroflexales	Roseiflexaceae	AsCoM_g_8878	NA
ASV1110	42.3808	2.47405	0.664733	3.72187	0.000197754	0.00517547	Bacteria	Proteobacteria	Alphaproteobacteria	Sphingomonadales	Sphingomonadaceae	Novosphingobium	NA
ASV1035	50.2824	2.43189	0.537793	4.52199	6.12611e-06	0.000303652	Bacteria	Chloroflexi	Chloroflexia	Chloroflexales	Roseiflexaceae	AsCoM_g_8878	NA
ASV39	468.679	2.43125	0.574137	4.23462	2.28943e-05	0.000945722	Bacteria	Proteobacteria	Gammaproteobacteria	Burkholderiales	Comamonadaceae	Polaromonas	NA
ASV1365	42.3185	2.42288	0.533659	4.54012	5.62215e-06	0.000282661	Bacteria	Proteobacteria	Gammaproteobacteria	Steroidobacterales	Steroidobacteraceae	Steroidobacter	AsCoM_s_2063
ASV704	90.3358	2.42286	0.614096	3.94541	7.9663e-05	0.00258762	Bacteria	Chloroflexi	Chloroflexia	Chloroflexales	Roseiflexaceae	AsCoM_g_8878	AsCoM_s_17259
ASV861	45.8297	2.42236	0.629463	3.8483	0.000118939	0.00352301	Bacteria	Proteobacteria	Gammaproteobacteria	Pseudomonadales	Moraxellaceae	AsCoM_g_4616	NA
ASV579	85.0698	2.41734	0.54294	4.45231	8.49523e-06	0.000403233	Bacteria	Myxococcota	Polyangia	Polyangiales	Polyangiaceae	Aetherobacter	AsCoM_s_416
ASV235	96.7786	2.40016	0.60862	3.94361	8.02628e-05	0.00258805	Bacteria	Proteobacteria	Gammaproteobacteria	Burkholderiales	Comamonadaceae	Polaromonas	NA
ASV2641	23.8693	2.38648	0.612751	3.8947	9.83194e-05	0.0030543	Bacteria	Proteobacteria	Gammaproteobacteria	Pseudomonadales	Pseudomonadaceae	Pseudomonas	NA
ASV1077	51.7795	2.37827	0.656631	3.62193	0.000292414	0.0069832	Bacteria	Chloroflexi	Chloroflexia	Chloroflexales	Roseiflexaceae	AsCoM_g_8878	NA
ASV112	430.761	2.36263	0.507476	4.65564	3.22971e-06	0.000189857	Bacteria	Proteobacteria	Gammaproteobacteria	Burkholderiales	Comamonadaceae	Ideonella	NA
ASV212	74.7189	2.33079	0.535956	4.34885	1.36855e-05	0.000615203	Bacteria	Proteobacteria	Gammaproteobacteria	Burkholderiales	Comamonadaceae	NA	NA
ASV1491	36.9083	2.31206	0.638877	3.61895	0.000295797	0.00703117	Bacteria	Chloroflexi	Chloroflexia	Chloroflexales	Roseiflexaceae	AsCoM_g_8878	NA
ASV705	86.2373	2.29398	0.519351	4.417	1.00078e-05	0.000466341	Bacteria	Chloroflexi	Chloroflexia	Chloroflexales	Roseiflexaceae	AsCoM_g_8878	NA
ASV420	127.216	2.25856	0.568319	3.9741	7.06453e-05	0.00234727	Bacteria	Chloroflexi	Chloroflexia	Chloroflexales	Roseiflexaceae	AsCoM_g_8878	NA
ASV2206	22.3705	2.25776	0.610486	3.69831	0.000217043	0.00556654	Bacteria	Proteobacteria	Gammaproteobacteria	Pseudomonadales	Halieaceae	OM60NOR5_clade	NA
ASV701	80.5781	2.25735	0.489796	4.60876	4.05074e-06	0.000219544	Bacteria	Chloroflexi	Chloroflexia	Chloroflexales	Roseiflexaceae	AsCoM_g_8878	NA
ASV329	152.807	2.18917	0.484237	4.52086	6.15886e-06	0.000303652	Bacteria	Chloroflexi	Chloroflexia	Chloroflexales	Roseiflexaceae	AsCoM_g_8878	NA
ASV102	93.7891	2.17733	0.562087	3.87365	0.000107216	0.0032385	Bacteria	Proteobacteria	Alphaproteobacteria	Rhizobiales	Rhizobiaceae	Allorhizobium-Neorhizobium-Pararhizobium-Rhizobium	NA
ASV472	113.091	2.17491	0.506201	4.29653	1.73492e-05	0.000753311	Bacteria	Chloroflexi	Chloroflexia	Chloroflexales	Roseiflexaceae	AsCoM_g_8878	NA
ASV116	368.105	2.11864	0.40142	5.27787	1.30692e-07	1.21798e-05	Bacteria	Chloroflexi	Chloroflexia	Chloroflexales	Roseiflexaceae	AsCoM_g_8878	NA
ASV1054	54.2596	2.03021	0.530804	3.82479	0.000130883	0.0038176	Bacteria	Chloroflexi	Chloroflexia	Chloroflexales	Roseiflexaceae	AsCoM_g_8878	AsCoM_s_13344
ASV789	45.1255	2.01663	0.576326	3.49912	0.000466798	0.00988164	Bacteria	Proteobacteria	Gammaproteobacteria	Burkholderiales	Comamonadaceae	Rhizobacter	NA
ASV126	407.806	2.00657	0.483093	4.15358	3.2731e-05	0.00125065	Bacteria	Chloroflexi	Chloroflexia	Chloroflexales	Roseiflexaceae	AsCoM_g_8878	AsCoM_s_17259
ASV188	265.652	1.96005	0.500618	3.91526	9.03074e-05	0.00284906	Bacteria	Chloroflexi	Chloroflexia	Chloroflexales	Roseiflexaceae	AsCoM_g_8878	AsCoM_s_13344
ASV867	59.8363	1.94156	0.536676	3.61774	0.000297182	0.00703117	Bacteria	Chloroflexi	Chloroflexia	Chloroflexales	Roseiflexaceae	AsCoM_g_8878	NA
ASV293	132.417	1.90852	0.544072	3.50784	0.000451759	0.00967043	Bacteria	Proteobacteria	Gammaproteobacteria	Pseudomonadales	Pseudomonadaceae	Pseudomonas	NA
ASV355	111.501	1.85977	0.480971	3.8667	0.00011032	0.00331915	Bacteria	Proteobacteria	Alphaproteobacteria	Caulobacterales	Caulobacteraceae	Phenylobacterium	NA
ASV794	71.0681	1.84702	0.493893	3.73972	0.000184228	0.0049748	Bacteria	Chloroflexi	Chloroflexia	Chloroflexales	Roseiflexaceae	AsCoM_g_8878	NA
ASV574	64.0674	1.78151	0.487448	3.65477	0.000257415	0.00624496	Bacteria	Proteobacteria	Alphaproteobacteria	Rhizobiales	Xanthobacteraceae	Bradyrhizobium	AsCoM_s_87
ASV430	71.9971	1.77911	0.477518	3.72575	0.000194735	0.00514937	Bacteria	Proteobacteria	Gammaproteobacteria	Burkholderiales	Comamonadaceae	AsCoM_g_222	NA
ASV158	279.122	1.77456	0.492399	3.60392	0.000313459	0.00727575	Bacteria	Chloroflexi	Chloroflexia	Chloroflexales	Roseiflexaceae	AsCoM_g_8878	NA
ASV239	109.793	1.70671	0.416463	4.09811	4.16537e-05	0.00147713	Bacteria	Proteobacteria	Gammaproteobacteria	Burkholderiales	Comamonadaceae	NA	NA
ASV308	163.565	1.6765	0.470583	3.5626	0.000367205	0.00818129	Bacteria	Proteobacteria	Gammaproteobacteria	Burkholderiales	Comamonadaceae	Ideonella	NA
ASV40	499.47	1.64439	0.42349	3.88294	0.000103201	0.00316731	Bacteria	Proteobacteria	Gammaproteobacteria	Burkholderiales	Comamonadaceae	NA	NA
ASV2778	38.7224	-2.69481	0.747043	-3.60731	0.000309394	0.00723054	Bacteria	Proteobacteria	Gammaproteobacteria	Burkholderiales	Comamonadaceae	Ramlibacter	NA
ASV3323	26.1722	-3.13096	0.888605	-3.52346	0.000425957	0.00923051	Bacteria	Desulfobacterota	Desulfuromonadia	Geobacterales	Geobacteraceae	AsCoM_g_1897	AsCoM_s_14677
ASV1722	47.2116	-3.66921	0.713353	-5.14361	2.69505e-07	2.04902e-05	Bacteria	Firmicutes	Clostridia	Lachnospirales	Lachnospiraceae	Mobilitalea	AsCoM_s_10230
ASV2066	56.6324	-4.10433	1.1239	-3.65187	0.000260336	0.00627598	Bacteria	Firmicutes	Clostridia	Lachnospirales	Lachnospiraceae	Mobilitalea	AsCoM_s_10230
ASV3017	31.7073	-4.17261	1.17179	-3.56089	0.000369602	0.00821076	Bacteria	Desulfobacterota	Desulfuromonadia	Desulfuromonadales	Desulfuromonadaceae	Desulfuromonas	AsCoM_s_7656
ASV348	289.733	-4.68994	1.25196	-3.74608	0.000179617	0.00491984	Bacteria	Bacteroidota	Bacteroidia	Sphingobacteriales	Lentimicrobiaceae	Lentimicrobium	AsCoM_s_8529
ASV2510	34.9618	-4.74246	1.25968	-3.76482	0.000166668	0.00461476	Bacteria	Proteobacteria	Gammaproteobacteria	Burkholderiales	Chitinimonadaceae	Chitinivorax	AsCoM_s_14033
ASV1079	114.318	-4.87065	1.2632	-3.8558	0.00011535	0.00342998	Bacteria	Firmicutes	Clostridia	Oscillospirales	Hungateiclostridiaceae	AsCoM_g_5429	AsCoM_s_5571
ASV723	200.079	-4.91695	1.3923	-3.53154	0.000413145	0.00907256	Bacteria	Bacteroidota	Bacteroidia	Bacteroidales	Prolixibacteraceae	WCHB1-32	NA
ASV3684	25.7258	-5.10141	1.35237	-3.77221	0.000161808	0.00452944	Bacteria	Desulfobacterota	Desulfuromonadia	Desulfuromonadales	Desulfuromonadaceae	Desulfuromonas	AsCoM_s_7656
ASV769	212.157	-5.1084	1.42621	-3.5818	0.000341232	0.00776101	Bacteria	Bacteroidota	Bacteroidia	Bacteroidales	Prolixibacteraceae	BSV13	AsCoM_s_7286
ASV1340	107.317	-5.70939	1.47736	-3.86458	0.00011128	0.00332331	Bacteria	Bacteroidota	Bacteroidia	Bacteroidales	Prolixibacteraceae	BSV13	AsCoM_s_7286
ASV1111	80.0471	-5.92639	1.55845	-3.80275	0.000143101	0.00408052	Bacteria	Proteobacteria	Alphaproteobacteria	Rhodospirillales	Magnetospirillaceae	Magnetospirillum	AsCoM_s_10529
ASV1521	63.3758	-6.09951	1.63842	-3.7228	0.000197022	0.00517404	Bacteria	Firmicutes	Clostridia	Oscillospirales	Hungateiclostridiaceae	Anaerobacterium	NA
ASV2530	63.4967	-6.16243	1.65919	-3.71412	0.000203914	0.00531847	Bacteria	Firmicutes	Clostridia	Oscillospirales	Hungateiclostridiaceae	Ruminiclostridium	AsCoM_s_17293
ASV3633	44.5183	-6.30783	1.61035	-3.91706	8.96336e-05	0.00284906	Bacteria	Bacteroidota	Bacteroidia	Bacteroidales	Prolixibacteraceae	BSV13	NA
ASV3001	44.3518	-6.37688	1.68137	-3.79266	0.00014904	0.00418736	Bacteria	Bacteroidota	Bacteroidia	Bacteroidales	Prolixibacteraceae	BSV13	AsCoM_s_17187
ASV1098	130.327	-6.51849	1.71499	-3.80089	0.000144176	0.00408071	Bacteria	Bacteroidota	Bacteroidia	Bacteroidales	Prolixibacteraceae	WCHB1-32	NA
ASV3173	45.7279	-6.98546	1.74354	-4.00648	6.16306e-05	0.00211202	Bacteria	Firmicutes	Clostridia	Oscillospirales	Hungateiclostridiaceae	NA	NA
ASV2954	52.2468	-7.02305	1.96569	-3.57281	0.000353167	0.00796137	Bacteria	Bacteroidota	Bacteroidia	Bacteroidales	Prolixibacteraceae	BSV13	AsCoM_s_7286
ASV1316	115.903	-7.70948	1.98021	-3.89327	9.89024e-05	0.00305997	Bacteria	Desulfobacterota	Desulfuromonadia	Geobacterales	NA	NA	NA
ASV3302	34.0272	-8.3823	2.06624	-4.05678	4.97532e-05	0.00172825	Bacteria	Firmicutes	Clostridia	Lachnospirales	Lachnospiraceae	NA	NA
